# Supplementary material for: Identification of Novel Genetic Loci Involved in Testis Traits of the Jiangxi Local Breed Based on GWAS Analyses
Source: Genes (Basel). 2025 May 27;16(6):637. doi: 10.3390/genes16060637 (PMC12193209; doi:10.3390/genes16060637)
Supplement: Supplementary file 1 [file genes-16-00637-s001.zip]

Archive with 7 entries (7 files):
- Supplementary File S1.pdf
- Supplementary File S2.xlsx
- Supplementary File S3.pdf
- Supplementary File S4.xlsx
- Supplementary File S5.xlsx
- Supplementary File S6.pdf
- Supplementary File S7.xlsx
