# Supplementary material for: Identification of Novel Genetic Loci Involved in Testis Traits of the Jiangxi Local Breed Based on GWAS Analyses
Source: Genes (Basel). 2025 May 27;16(6):637. doi: 10.3390/genes16060637 (PMC12193209; doi:10.3390/genes16060637)
Supplement: Supplementary file 1 [file genes-16-00637-s001.zip › Supplementary File S2.xlsx]

## Sheet: The phenotypic data 
No.	LTW(g)	RTW(g)	TW(g)	LTWP	RTWP	TWP	BW(kg)
KL007	8	7.3	15.3	5.33333	4.86667	10.2	1.5
KL008	11.6	10.1	21.7	8.59259	7.48148	16.0741	1.35	High testis group
KL009	13.2	13.7	26.9	7.76471	8.05882	15.8235	1.7	High testis group
KL010	13.3	12	25.3	9.17241	8.27586	17.4483	1.45
KL011	9.7	8	17.7	5.87879	4.84848	10.7273	1.65
KL012	11.8	12.2	24	6.94118	7.17647	14.1176	1.7	High testis group
KL058	0.4	0.4	0.8	0.296296	0.296296	0.592593	1.35
KL059	10.2	8.9	19.1	6.375	5.5625	11.9375	1.6
KL060	11	9.6	20.6	7.85714	6.85714	14.7143	1.4
KL061	8.1	7.2	15.3	5.78571	5.14286	10.9286	1.4
KL062	2.7	3	5.7	1.92857	2.14286	4.07143	1.4
KL063	22.1	19.6	41.7	13	11.5294	24.5294	1.7
KL064	1.2	1.1	2.3	0.774194	0.709677	1.48387	1.55
KL065	3.8	4.2	8	2.375	2.625	5	1.6
KL066	12	6.3	18.3	7.27273	3.81818	11.0909	1.65
KL067	9.4	8.4	17.8	6.06452	5.41935	11.4839	1.55
KL068	12.6	11.8	24.4	8.68966	8.13793	16.8276	1.45
KL069	12.2	13.2	25.4	7.625	8.25	15.875	1.6
KL070	6.4	6.2	12.6	4	3.875	7.875	1.6
KL071	9.2	6.8	16	5.57576	4.12121	9.69697	1.65
KL072	7	7.6	14.6	4.66667	5.06667	9.73333	1.5
KL073	8.3	5.8	14.1	5.1875	3.625	8.8125	1.6
KL074	14.5	9.9	24.4	10.7407	7.33333	18.0741	1.35
KL075	7.9	5.4	13.3	5.85185	4	9.85185	1.35
KL076	8.4	8.3	16.7	5.7931	5.72414	11.5172	1.45
KL077	10.1	9.1	19.2	6.51613	5.87097	12.3871	1.55
KL078	4.8	3.5	8.3	3.42857	2.5	5.92857	1.4
KL079	4.2	4.6	8.8	2.89655	3.17241	6.06897	1.45
KL080	0.5	0.6	1.1	0.357143	0.428571	0.785714	1.4
KL081	9.8	8	17.8	5.76471	4.70588	10.4706	1.7
KL082	10.7	9	19.7	6.90323	5.80645	12.7097	1.55
KL083	8	5.4	13.4	5.71429	3.85714	9.57143	1.4
KL084	6.3	5	11.3	4.34483	3.44828	7.7931	1.45
KL085	10.2	7.9	18.1	5.66667	4.38889	10.0556	1.8
KL086	2.7	1.9	4.6	1.86207	1.31034	3.17241	1.45
KL087	3.4	1.6	5	2.95652	1.3913	4.34783	1.15
KL088	10.9	7.8	18.7	7.78571	5.57143	13.3571	1.4
KL089	5.9	5	10.9	3.47059	2.94118	6.41176	1.7
KL090	12.4	10.1	24.5	8.26667	6.73333	16.3333	1.5
KL091	11.3	9.7	21	7.53333	6.46667	14	1.5
KL092	9.9	7.3	17.2	6.6	4.86667	11.4667	1.5
KL093	9.2	6.1	15.3	6.81481	4.51852	11.3333	1.35
KL094	0.7	0.4	1.1	0.4375	0.25	0.6875	1.6
KL095	10.8	8.3	19.1	7.44828	5.72414	13.1724	1.45
KL096	8.4	5.9	14.3	5.7931	4.06897	9.86207	1.45
KL097	9	7.1	16.1	6.42857	5.07143	11.5	1.4
KL098	6.9	5.6	12.5	5.30769	4.30769	9.61538	1.3
KL099	6.9	6.7	13.6	5.30769	5.15385	10.4615	1.3
KL100	9.4	7.3	16.7	5.875	4.5625	10.4375	1.6
KL101	11.2	11	22.2	8.61538	8.46154	17.0769	1.3	High testis group
KL102	3.5	3.4	6.9	2.69231	2.61538	5.30769	1.3
KL103	3.8	2.2	6	2.62069	1.51724	4.13793	1.45
KL104	2.2	2	4.2	1.33333	1.21212	2.54545	1.65	Light testis group
KL105	3.5	1.9	5.4	2.59259	1.40741	4	1.35	Light testis group
KL106	5.3	3.5	8.8	3.92593	2.59259	6.51852	1.35	Light testis group
KL107	2.8	2.8	5.6	1.86667	1.86667	3.73333	1.5	Light testis group
KL108	2.6	1.6	4.2	1.57576	0.969697	2.54545	1.65
KL109	13.8	12.1	25.9	9.51724	8.34483	17.8621	1.45
KL110	2.3	1.9	4.2	1.48387	1.22581	2.70968	1.55
KL111	10.5	10.6	21.1	7	7.06667	14.0667	1.5
KL112	14.4	11.3	25.7	9.93103	7.7931	17.7241	1.45
KL113	10.9	8	18.9	7.78571	5.71429	13.5	1.4
KL114	14.5	11.9	26.4	9.35484	7.67742	17.0323	1.55
KL115	9.1	8.2	17.3	7.28	6.56	13.84	1.25
KL116	5.7	4.3	10	5.42857	4.09524	9.52381	1.05
KL117	10.4	7.4	17.8	8	5.69231	13.6923	1.3
KL118	2.7	2.1	4.8	1.6875	1.3125	3	1.6
KL119	7.6	5.3	12.9	5.42857	3.78571	9.21429	1.4
KL120	13.3	11.4	24.7	10.2308	8.76923	19	1.3
KL121	10.3	7.7	18	6.86667	5.13333	12	1.5
KL122	4.2	4	8.2	3.65217	3.47826	7.13043	1.15
KL123	7.8	6.1	13.9	5.57143	4.35714	9.92857	1.4
KL124	10.3	8.5	18.8	7.92308	6.53846	14.4615	1.3
KL125	11.7	6.7	18.4	8.06897	4.62069	12.6897	1.45
KL126	9.5	8.2	17.7	6.55172	5.65517	12.2069	1.45
KL127	1.3	1.2	2.5	0.866667	0.8	1.66667	1.5
KL128	10.4	6.9	17.3	6.30303	4.18182	10.4848	1.65
KL129	1.3	0.9	2.2	0.8125	0.5625	1.375	1.6
KL130	7	4.6	11.6	4.51613	2.96774	7.48387	1.55
KL131	5.9	4.4	10.3	4.72	3.52	8.24	1.25
KL132	13.1	9.2	22.3	9.35714	6.57143	15.9286	1.4
KL133	5.4	4.9	10.3	3.85714	3.5	7.35714	1.4
KL134	15.5	14	29.5	9.6875	8.75	18.4375	1.6
KL135	9.2	6.6	15.8	7.07692	5.07692	12.1538	1.3
KL136	12.6	8.5	21.1	9	6.07143	15.0714	1.4
KL137	5.5	5.3	10.8	4.07407	3.92593	8	1.35
KL138	4.5	3.5	8	3.21429	2.5	5.71429	1.4
KL139	4.9	7.4	12.3	3.5	5.28571	8.78571	1.4
KL140	13.3	8.8	22.1	7.82353	5.17647	13	1.7
KL141	3.7	4.3	8	2.3125	2.6875	5	1.6
KL142	3.3	4.2	7.5	2.35714	3	5.35714	1.4
KL143	8.9	7.2	16.1	4.94444	4	8.94444	1.8
KL144	0.7	0.8	1.5	0.482759	0.551724	1.03448	1.45
KL145	1.2	0.5	1.7	0.888889	0.37037	1.25926	1.35
KL146	7.1	5.6	12.7	4.58065	3.6129	8.19355	1.55
KL147	12.6	8.1	20.7	8.12903	5.22581	13.3548	1.55
KL148	5.3	4	9.3	3.41935	2.58065	6	1.55
KL149	9.2	7.4	16.6	5.93548	4.77419	10.7097	1.55
KL150	6.9	5	11.9	5.30769	3.84615	9.15385	1.3
KL151	9.9	8.2	18.1	6.3871	5.29032	11.6774	1.55
KL152	5.6	3.5	9.1	4	2.5	6.5	1.4
KL153	8.1	7.2	15.3	6	5.33333	11.3333	1.35
