# Supplementary material for: Identification of Novel Genetic Loci Involved in Testis Traits of the Jiangxi Local Breed Based on GWAS Analyses
Source: Genes (Basel). 2025 May 27;16(6):637. doi: 10.3390/genes16060637 (PMC12193209; doi:10.3390/genes16060637)
Supplement: Supplementary file 1 [file genes-16-00637-s001.zip › Supplementary File S4.xlsx]

## Sheet: candidate genes
Chrosome	Location	Gene name	Region
chr1:136871054	135871054-137871054	LOC112531514	135815342-136072684
		LOC101750912	136040509-136041862
		LOC101750952	136159345-136206198
		LOC101751045	136242163-136258992
		POU3F3	136262887-136266086
		LOC112531515	136266311-136274265
		MRPS9	136339083-136370991
		C1H2ORF49	136427091-136441779
		LOC112531516	136451300-136479935
		LOC101751432	136506288-136517708
		LOC107051986	136560400-136564729
		NCK2	136578811-136660607
		C1H2ORF40	136717901-136721073
		LOC112531517	136782520-136788814
		LOC107051990	136836861-136840877
		LOC771085	136875850-136957013
		SLC5A7	137342523-137368789
		SULT1C3	137466347-137474988
		GCC2	137478979-137507779
		LIMS1	137514681-137578645
		LOC776067	137577447-137795787
		LOC112531518	137606444-137615388
		LOC112531519	137630977-137633241
		LOC107055587	137664282-137676398
		LOC107051983	137683097-137692079
		CCDC138	137803068-137812436
chr1:157924199	156924199-158924199	LOC107051914	156948341-156952472
		KLF12	156971306-157234454
		LOC107051641	157012848-157015475
		LOC107051838	157247244-157296480
		LOC107051840	157262442-157264908
		DIS3	157591898-157612694
		MZT1	157641451-157646198
		DACH1	158037352-158406041
		MIR1743	158057107-158057209
chr1:185445943	184445943-186660571	PGR	184494415-184532824
chr1:185660571		LOC107052378	184572739-184579078
		LOC107052373	185395307-185401135
		LOC107052371	185906858-185939575
		CCDC82	186228658-186242501
		MAML2	186248216-186459976
		MIR6570	186317303-186317402
		MTMR2	186477871-186536162
		FAM76B	186558458-186569255
chr1:53862399	52862399-54862399	LARGE1	52677272-52964213
		SYN3	53021674-53226639
		LOC112532681	53256723-53264726
		BPIFCB	53270584-53286241
		RTCB	53286595-53300334
		PRDM4	53325222-53342887
		MTERF2	53628295-53634019
		CKAP4	53900487-53910370
		NUAK1	53933009-53980840
		APPL2	54211697-54244859
		ALDH1L2	54291208-54320813
		SLC41A2	54325219-54374350
		NFYB	54636779-54660850
		GLT8D2	54677179-54693103
		C1H12ORF73	54703831-54705111
		MIR7450	54733929-54733982
		NT5DC3	54748397-54770546
chr11:18863652	17863652-19863652	JPH3	17865761-17907621
		LOC107054327	17987317-17990467
		LOC107054328	18005544-18011578
		BANP	18012303-18142828
		ZNF469	18172406-18335134
		ZFPM1	18340545-18369806
		ZC3H18	18373399-18412761
		MIR1571	18388408-18388505
		IL17C	18414050-18419244
		CTU2	18433787-18437242
		CDT1	18457986-18461767
		TRAPPC2L	18514549-18517118
		ACSF3	18561864-18602669
		CDH15	18604230-18609044
		SPG7	18702203-18732726
		RPL13	18734108-18738362
		LOC112533307	18734571-18734652
		CPNE7	18739822-18745322
		DPEP1	18749549-18754413
		CDK10	18758992-18764820
		MIR6667	18763979-18764088
		ZNF276	18771517-18778696
		SPIRE2	18813778-18819983
		TCF25	18820530-18838960
		MC1R	18840646-18841590
		TUBB3	18842707-18845130
		DEF8	18845940-18849715
		GAS8	18853483-18861157
		CDH3	18864168-18869882
		CDH1	18870441-18879210
		TMCO7	18880187-18907262
		HAS3	18908224-18912474
		UTP4	18914856-18919587
		SNTB2	18919691-18925021
		VPS4A	18925885-18929114
		NIP7	18933257-18934625
		CYB5B	18950606-18962493
		NFAT5	18970305-19035547
		WWP2	19042101-19074455
		MIR140	19068658-19068752
		ZFHX3	19080266-19591931
		LOC112533289	19602871-19605748
		PMFBP1	19634866-19715741
		ZNF821	19730464-19742079
		AP1G1	19751274-19794254
		LOC112533310	19781448-19781534
		PHLPP2	19793347-19828086
		TAT	19836067-19846416
		CHST4	19846519-19862481
chr18:3169740	2169740-4170246	TBC1D24L	2172035-2180985
chr18:3170246		CFAP52	2181118-2200086
		USP43	2202717-2210826
		CDRT1	2236417-2247656
		FAM18B1	2248900-2255716
		TEKT3	2262969-2307566
		PMP22	2313522-2327119
		LOC417328	2479813-2494405
		HS3ST3B1	2798236-2824770
		LOC107054735	3101149-3105815
		B3GNTL1	3118380-3232612
		ZNF750	3306145-3314503
		LOC107054737	3359683-3361309
		RAB40B	3365331-3388901
		WDR45B	3388196-3404562
		LOC112530027	3449958-3451353
		C18H17orf62	3496726-3506905
		OGFOD3	3514704-3550090
		CD7	3669321-3711729
		SEPT9	3737613-3832983
		LOC107054740	3847040-3863951
		TNRC6C	3972442-4061298
chr3:25006145	24006145-26006145	LOC107052937	24012438-24025888
		MTA3	24053702-24170581
		LOC101749719	24570766-24695278
		LOC101749885	24803650-24817365
		LOC107052932	25026733-25044887
		LOC107052931	25097512-25105152
		PLEKHH2	25251748-25304477
		DYNC2LI1	25309379-25330293
		LOC107052929	25331855-25333714
		ABCG8	25347338-25362634
		LOC101750546	25456784-25510558
		PPM1B	25523064-25581619
		SLC3A1	25588912-25603294
		CAMKMT	25620471-25819309
		SIX3	25943217-25946344
chr3:90628313	89628313-91628313	CSMD1	89139835-90175853
		LOC107053139	90829226-90847360
		ERICH1	91475835-91569878
		TDRP	91617978-91645362
chr9:13678170	12678170-14678170	BDH1B	12807919-12825366
		APOD	12832843-12835800
		PPP1R2	12836900-12849719
		ACAP2	12850505-12907291
		XXYLT1	12906830-12946521
		LOC107054105	12953595-12959302
		LSG1	12975537-12987467
		ATP13A3	13000363-13053249
		GP5	13051199-13058645
		LRRC15	13058695-13082760
		CPN2	13071360-13073757
		ATP13A4	13237177-13270734
		ATP13A5	13274779-13303380
		MB21D2	13421714-13472199
		FGF12	13490727-13679996
		UTS2B	13858703-13865480
		GMNC	13959067-13968589
		TMEM207	14069239-14073372
		CLDN1	14097863-14108344
		P3H2	14138902-14200554
chr9:5124976	4124976-6124976	A4GNT	4276267-4282500
		DZIP1L	4283613-4292042
		DNAJB11	4531049-4542952
		PFKL	4551693-4556627
		TRA2B	4565891-4584181
		IGF2BP2	4590660-4607678
		AMOTL2	4624002-4642207
		RYK	4647508-4706983
		SLCO2A1	4725658-4758176
		GAL3ST4	4793334-4799529
		CEP19	4851125-4853858
		WDR53	4871516-4876068
		RNF168	4880591-4889615
		UBXN7	4891707-4916942
		TM4SF19	4915815-4934086
		DTYMK	4951816-4957279
		THAP4	4978338-4997086
		KLHL30	4997183-5001130
		AGXT	5044851-5047988
		LOC107051862	5048898-5049526
		SNED1	5058042-5076716
		MIR1704	5059745-5059815
		PPP1R7	5097903-5112946
		SEPT2	5149871-5169044
		MIR1612	5151221-5151304
		FARP2	5174060-5239329
		LOC107051860	5250636-5255971
		BOK	5263619-5276222
		PTTG1IP	5328520-5334059
		SUMO3	5334604-5336763
		UBE2G2	5336966-5354172
		TSPEAR	5352258-5366403
		OTOS	5390096-5392727
		MIR1608	5392189-5392281
		COPS9	5393234-5396093
		ST6GAL1	5412066-5444050
		LOC107051858	5443242-5455422
		LOC112532977	5471584-5475640
		GPR35L	5476506-5480333
		GPR35	5485166-5489265
		GPR55	5505974-5512194
		LOC101748451	5531208-5533022
		HES6	5618158-5621028
		MIR1577	5618394-5618478
		LOC107051857	5640465-5642858
		LOC101748697	5695856-5768018
		LOC112533017	5849918-5852801
		MRPS22	6033465-6038809
chr2:110473923	109473923-111473923	PCMTD1	109465978-109509669
		LOC112531855	109509771-109532683
		LOC112531854	109529869-109546054
		ST18	109568587-109745710
		FAM150A	109839524-109881052
		RB1CC1	109932826-110008388
		LOC107052717	110006715-110008542
		NPBWR1	110084486-110087174
		LOC421118	110098938-110102951
		OPRK1	110144365-110165360
		ATP6V1H	110240177-110289554
		LOC107052724	110311837-110313799
		RGS20	110314125-110334584
		TCEA1	110336672-110362101
		LYPLA1	110367438-110378496
		MRPL15	110380995-110389411
		SOX17	110517253-110518916
		RP1	110575283-110586238
		LOC107052722	110593752-110600974
		RP1-2	110601777-110680167
		LOC107052731	110679781-110693912
		LOC107055922	110697585-110755776
		XKR4	110760861-110995963
		LOC112531856	110925433-110938547
		TMEM68	111010166-111029857
		LOC112531801	111026475-111033550
		TMEM68L	111032628-111051440
		TGS1	111084380-111107118
		LOC112531857	111125315-111134393
		LYN	111134283-111181425
		KIF20AL	111180479-111203171
		RPS20	111204399-111207058
		LOC112531997	111205002-111205068
		MOS	111223762-111224811
		PLAG1	111228564-111284390
		CHCHD7	111284540-111346611
		SDR16C5	111306862-111320568
		ERD2L	111352256-111364256
		PENK	111379987-111384313
