# Supplementary material for: Identification of Novel Genetic Loci Involved in Testis Traits of the Jiangxi Local Breed Based on GWAS Analyses
Source: Genes (Basel). 2025 May 27;16(6):637. doi: 10.3390/genes16060637 (PMC12193209; doi:10.3390/genes16060637)
Supplement: Supplementary file 1 [file genes-16-00637-s001.zip › Supplementary File S5.xlsx]

## Sheet: KEGG annotation
#Term	Database	ID	Input number	P-Value	Input
Ribosome	KEGG PATHWAY	gga03010	4	0.017964	RPL13|RPS20|MRPS9|MRPL15
Cell adhesion molecules (CAMs)	KEGG PATHWAY	gga04514	4	0.0189331	CDH1|CLDN1|CDH3|CDH15
Retinol metabolism	KEGG PATHWAY	gga00830	2	0.0429157	ERD2L|SDR16C5
Phenylalanine, tyrosine and tryptophan biosynthesis	KEGG PATHWAY	gga00400	1	0.0472565	TAT
Neuroactive ligand-receptor interaction	KEGG PATHWAY	gga04080	6	0.0565945	MC1R|GPR35L|PENK|NPBWR1|OPRK1|GPR35
Sulfur relay system	KEGG PATHWAY	gga04122	1	0.0700449	CTU2
Ubiquinone and other terpenoid-quinone biosynthesis	KEGG PATHWAY	gga00130	1	0.0775199	TAT
Synthesis and degradation of ketone bodies	KEGG PATHWAY	gga00072	1	0.084935	BDH1B
Biosynthesis of amino acids	KEGG PATHWAY	gga01230	2	0.0888325	TAT|PFKL
Ribosome biogenesis in eukaryotes	KEGG PATHWAY	gga03008	2	0.106346	LSG1|UTP4
Phenylalanine metabolism	KEGG PATHWAY	gga00360	1	0.114008	TAT
RNA degradation	KEGG PATHWAY	gga03018	2	0.114114	PFKL|DIS3
Adherens junction	KEGG PATHWAY	gga04520	2	0.114114	CDH1|FARP2
Glycosaminoglycan biosynthesis - keratan sulfate	KEGG PATHWAY	gga00533	1	0.128197	CHST4
Protein processing in endoplasmic reticulum	KEGG PATHWAY	gga04141	3	0.131075	DNAJB11|UBE2G2|CKAP4
One carbon pool by folate	KEGG PATHWAY	gga00670	1	0.135207	ALDH1L2
Fatty acid biosynthesis	KEGG PATHWAY	gga00061	1	0.135207	ACSF3
Progesterone-mediated oocyte maturation	KEGG PATHWAY	gga04914	2	0.135488	MOS|PGR
Other types of O-glycan biosynthesis	KEGG PATHWAY	gga00514	1	0.169424	ST6GAL1
Mannose type O-glycan biosynthesis	KEGG PATHWAY	gga00515	1	0.176104	LARGE1
Butanoate metabolism	KEGG PATHWAY	gga00650	1	0.182731	BDH1B
Glycosaminoglycan biosynthesis - heparan sulfate / heparin	KEGG PATHWAY	gga00534	1	0.182731	HS3ST3B1
Pentose phosphate pathway	KEGG PATHWAY	gga00030	1	0.189304	PFKL
Oocyte meiosis	KEGG PATHWAY	gga04114	2	0.194932	MOS|PGR
Carbon metabolism	KEGG PATHWAY	gga01200	2	0.203691	PFKL|AGXT
Glyoxylate and dicarboxylate metabolism	KEGG PATHWAY	gga00630	1	0.227656	AGXT
Tyrosine metabolism	KEGG PATHWAY	gga00350	1	0.246149	TAT
Alanine, aspartate and glutamate metabolism	KEGG PATHWAY	gga00250	1	0.246149	AGXT
Fructose and mannose metabolism	KEGG PATHWAY	gga00051	1	0.252215	PFKL
Galactose metabolism	KEGG PATHWAY	gga00052	1	0.252215	PFKL
Glycine, serine and threonine metabolism	KEGG PATHWAY	gga00260	1	0.264202	AGXT
Ubiquitin mediated proteolysis	KEGG PATHWAY	gga04120	2	0.27775	WWP2|UBE2G2
ABC transporters	KEGG PATHWAY	gga02010	1	0.281824	ABCG8
Phagosome	KEGG PATHWAY	gga04145	2	0.292608	ATP6V1H|TUBB3
RNA transport	KEGG PATHWAY	gga03013	2	0.292608	SUMO3|TGS1
Cysteine and methionine metabolism	KEGG PATHWAY	gga00270	1	0.299027	TAT
Valine, leucine and isoleucine degradation	KEGG PATHWAY	gga00280	1	0.30467	ACSF3
Notch signaling pathway	KEGG PATHWAY	gga04330	1	0.30467	MAML2
Wnt signaling pathway	KEGG PATHWAY	gga04310	2	0.319238	RYK|SOX17
N-Glycan biosynthesis	KEGG PATHWAY	gga00510	1	0.332212	ST6GAL1
Glycolysis / Gluconeogenesis	KEGG PATHWAY	gga00010	1	0.353463	PFKL
Fatty acid metabolism	KEGG PATHWAY	gga01212	1	0.353463	ACSF3
Lysine degradation	KEGG PATHWAY	gga00310	1	0.358669	CAMKMT
Tight junction	KEGG PATHWAY	gga04530	2	0.363039	CLDN1|AMOTL2
Pyrimidine metabolism	KEGG PATHWAY	gga00240	1	0.384083	DTYMK
Inositol phosphate metabolism	KEGG PATHWAY	gga00562	1	0.441063	MTMR2
ErbB signaling pathway	KEGG PATHWAY	gga04012	1	0.471846	NCK2
Peroxisome	KEGG PATHWAY	gga04146	1	0.476104	AGXT
ECM-receptor interaction	KEGG PATHWAY	gga04512	1	0.492796	GP5
Gap junction	KEGG PATHWAY	gga04540	1	0.496886	TUBB3
Phosphatidylinositol signaling system	KEGG PATHWAY	gga04070	1	0.524609	MTMR2
Melanogenesis	KEGG PATHWAY	gga04916	1	0.524609	MC1R
Glycerophospholipid metabolism	KEGG PATHWAY	gga00564	1	0.536021	LYPLA1
Endocytosis	KEGG PATHWAY	gga04144	2	0.553482	VPS4A|ACAP2
Spliceosome	KEGG PATHWAY	gga03040	1	0.582402	TRA2B
Lysosome	KEGG PATHWAY	gga04142	1	0.592433	ATP6V1H
Metabolic pathways	KEGG PATHWAY	gga01100	10	0.601901	TAT|ST6GAL1|LARGE1|ACSF3|AGXT|ATP6V1H|PFKL|DTYMK|BDH1B|MTMR2
Oxidative phosphorylation	KEGG PATHWAY	gga00190	1	0.602224	ATP6V1H
Autophagy - animal	KEGG PATHWAY	gga04140	1	0.614915	RB1CC1
Apelin signaling pathway	KEGG PATHWAY	gga04371	1	0.621109	CDH1
Necroptosis	KEGG PATHWAY	gga04217	1	0.656245	VPS4A
mTOR signaling pathway	KEGG PATHWAY	gga04150	1	0.680452	ATP6V1H
Regulation of actin cytoskeleton	KEGG PATHWAY	gga04810	1	0.787121	MOS
Cytokine-cytokine receptor interaction	KEGG PATHWAY	gga04060	1	0.806918	IL17C
MAPK signaling pathway	KEGG PATHWAY	gga04010	1	0.8806	PPM1B

## Sheet: GO annotation
#Term	Database	ID	Input number	P-Value	Input
nucleus	Gene Ontology	GO:0005634	40	1.93832e-05	TRAPPC2L|WWP2|RYK|CDT1|SUMO3|ZFPM1|ZFHX3|NFYB|BOK|SIX3|ST18|KLF12|RGS20|PPM1B|CDK10|CPNE7|SOX17|DNAJB11|PGR|NUAK1|TCF25|TDRP|PLAG1|MTMR2|MTA3|APPL2|TGS1|VPS4A|FGF12|DACH1|LYN|KIF20AL|NFAT5|RTCB|PRDM4|DTYMK|CCDC82|ZNF750|HAS3|HES6
RNA polymerase II cis-regulatory region sequence-specific DNA binding	Gene Ontology	GO:0000978	11	0.000621032	NFAT5|NFYB|ZFPM1|ZFHX3|SIX3|PRDM4|ZNF750|PGR|DACH1|PLAG1|ST18
sensory perception of pain	Gene Ontology	GO:0019233	3	0.000702758	OPRK1|MC1R|PENK
positive regulation of transcription by RNA polymerase II	Gene Ontology	GO:0045944	16	0.000723652	MC1R|WWP2|NCK2|NFAT5|ZFPM1|SOX17|PRDM4|KLF12|TCEA1|ZNF821|PGR|ZNF276|ZNF750|SIX3|PLAG1|ST18
cytoplasm	Gene Ontology	GO:0005737	33	0.000944313	TRAPPC2L|SNTB2|RYK|LYPLA1|SUMO3|ZFHX3|PHLPP2|LIMS1|WWP2|PPP1R7|RGS20|TEKT3|CPNE7|DNAJB11|NUAK1|CDH1|FGF12|CDH3|MTMR2|MTA3|SULT1C3|MC1R|PCMTD1|FARP2|TUBB3|DACH1|CAMKMT|THAP4|MOS|DZIP1L|PRDM4|DTYMK|HAS3
catenin complex	Gene Ontology	GO:0016342	3	0.00129595	CDH1|CDH3|ACSF3
myelin assembly	Gene Ontology	GO:0032288	2	0.00131347	PMP22|MTMR2
transcription regulatory region sequence-specific DNA binding	Gene Ontology	GO:0000976	5	0.00135024	KLF12|ZNF821|ZNF276|ZFHX3|SIX3
protein-containing complex binding	Gene Ontology	GO:0044877	5	0.00141072	MB21D2|APPL2|LYN|NCK2|MTA3
ciliary basal body	Gene Ontology	GO:0036064	5	0.00153765	DZIP1L|CDK10|CEP19|DYNC2LI1|GAS8
cell-cell adhesion via plasma-membrane adhesion molecules	Gene Ontology	GO:0098742	3	0.00194515	CDH1|CDH3|ACSF3
positive regulation of Rho protein signal transduction	Gene Ontology	GO:0035025	3	0.00194515	GPR35L|GPR35|GPR55
small ribosomal subunit	Gene Ontology	GO:0015935	2	0.00222794	RPS20|MRPS9
tRNA-splicing ligase complex	Gene Ontology	GO:0072669	2	0.00222794	RTCB|C1H2ORF49
positive regulation of cytosolic calcium ion concentration involved in phospholipase C-activating G protein-coupled signaling pathway	Gene Ontology	GO:0051482	3	0.00233338	GPR35L|GPR35|GPR55
cation transport	Gene Ontology	GO:0006812	2	0.00277023	ATP13A3|ATP13A4
apoptotic process involved in development	Gene Ontology	GO:1902742	2	0.00277023	XKR4|SIX3
startle response	Gene Ontology	GO:0001964	2	0.00277023	CSMD1|PENK
phagophore assembly site membrane	Gene Ontology	GO:0034045	2	0.00336798	RB1CC1|WDR45B
negative regulation of neurogenesis	Gene Ontology	GO:0050768	2	0.00336798	APPL2|DNAJB11
identical protein binding	Gene Ontology	GO:0042802	13	0.00401665	TAT|AMOTL2|THAP4|PLEKHH2|PFKL|PGR|GCC2|CDH1|CLDN1|UBE2G2|MTMR2|TRA2B|HAS3
structural constituent of ribosome	Gene Ontology	GO:0003735	5	0.00446106	RPL13|MRPS22|RPS20|MRPS9|MRPL15
manganese ion binding	Gene Ontology	GO:0030145	3	0.00601505	LARGE1|XXYLT1|PPM1B
protein complex oligomerization	Gene Ontology	GO:0051259	2	0.0062954	CLDN1|BOK
ATPase activity	Gene Ontology	GO:0016887	5	0.00640406	ABCG8|KIF20AL|ATP13A3|VPS4A|ATP13A4
biosynthetic process	Gene Ontology	GO:0009058	2	0.00715692	TAT|ALDH1L2
transferase activity, transferring acyl groups	Gene Ontology	GO:0016746	2	0.00715692	TMEM68L|TMEM68
L-ascorbic acid binding	Gene Ontology	GO:0031418	2	0.00715692	P3H2|OGFOD3
lipid droplet	Gene Ontology	GO:0005811	3	0.00801402	ERD2L|CKAP4|SDR16C5
cadherin binding	Gene Ontology	GO:0045296	3	0.00845513	CDH1|CDH3|ACSF3
DNA-binding transcription factor activity	Gene Ontology	GO:0003700	6	0.00927067	NFAT5|ZNF821|PGR|ZNF276|TCF25|PLAG1
positive regulation of MAPK cascade	Gene Ontology	GO:0043410	3	0.00937946	MOS|CDK10|RYK
axoneme	Gene Ontology	GO:0005930	3	0.00937946	GAS8|SEPT9|DYNC2LI1
regulation of metabolic process	Gene Ontology	GO:0019222	2	0.0100388	MC1R|NPBWR1
neuropeptide binding	Gene Ontology	GO:0042923	2	0.0110957	OPRK1|NPBWR1
DNA-binding transcription repressor activity, RNA polymerase II-specific	Gene Ontology	GO:0001227	5	0.0111145	DACH1|KLF12|ZFPM1|HES6|ZFHX3
regulation of transcription, DNA-templated	Gene Ontology	GO:0006355	6	0.0113486	UTP4|MTERF2|SOX17|PGR|DACH1|PLAG1
transcription regulator complex	Gene Ontology	GO:0005667	5	0.012223	DACH1|NFAT5|SIX3|ZFHX3|SOX17
translation	Gene Ontology	GO:0006412	4	0.0124203	RPL13|RPS20|MRPS9|MRPL15
mitochondrial small ribosomal subunit	Gene Ontology	GO:0005763	2	0.0145439	MRPS22|MRPS9
microtubule cytoskeleton	Gene Ontology	GO:0015630	3	0.0148635	NUAK1|TEKT3|SEPT9
negative regulation of cell migration	Gene Ontology	GO:0030336	3	0.0154924	DACH1|CDH1|DPEP1
G protein-coupled receptor activity	Gene Ontology	GO:0004930	6	0.0158836	MC1R|NPBWR1|GPR35L|GPR55|OPRK1|GPR35
nuclear body	Gene Ontology	GO:0016604	5	0.0163383	UBXN7|CDT1|PLEKHH2|ZFHX3|BANP
DNA-binding transcription activator activity, RNA polymerase II-specific	Gene Ontology	GO:0001228	7	0.0166169	NFAT5|SIX3|PRDM4|PGR|ZNF750|SOX17|PLAG1
autophagy of mitochondrion	Gene Ontology	GO:0000422	2	0.0170659	RB1CC1|WDR45B
oxidoreductase activity, acting on the CH-OH group of donors, NAD or NADP as acceptor	Gene Ontology	GO:0016616	2	0.0170659	ERD2L|SDR16C5
transferase activity, transferring glycosyl groups	Gene Ontology	GO:0016757	2	0.0183915	LARGE1|GLT8D2
sperm flagellum	Gene Ontology	GO:0036126	2	0.0197592	GAS8|TEKT3
erythrocyte differentiation	Gene Ontology	GO:0030218	2	0.0211681	LYN|ZFPM1
protein-DNA complex	Gene Ontology	GO:0032993	2	0.0211681	PGR|ST18
microtubule	Gene Ontology	GO:0005874	4	0.0225771	KIF20AL|GAS8|SEPT9|TUBB3
outflow tract morphogenesis	Gene Ontology	GO:0003151	2	0.0226176	ZFPM1|SOX17
lateral plasma membrane	Gene Ontology	GO:0016328	2	0.0256353	CDH1|CLDN1
transcription coactivator activity	Gene Ontology	GO:0003713	4	0.0291142	SIX3|MTA3|MAML2|SOX17
ATP binding	Gene Ontology	GO:0005524	15	0.0298138	KIF20AL|RYK|SPG7|ABCG8|NUAK1|ATP13A3|ATP13A4|MOS|PFKL|DTYMK|VPS4A|UBE2G2|LYN|SYN3|CDK10
neuropeptide signaling pathway	Gene Ontology	GO:0007218	3	0.030276	OPRK1|PENK|NPBWR1
cortical actin cytoskeleton	Gene Ontology	GO:0030864	2	0.0321256	CDH1|PLEKHH2
cytosol	Gene Ontology	GO:0005829	25	0.0327646	TRAPPC2L|LYPLA1|NIP7|RB1CC1|KLF12|WDR45B|PPM1B|PLEKHH2|CTU2|PGR|GCC2|TDRP|UBXN7|PLAG1|MTMR2|UBE2G2|LSG1|RPL13|OPRK1|NFAT5|DIS3|RTCB|TGS1|DTYMK|CKAP4
metal ion binding	Gene Ontology	GO:0046872	11	0.0329136	RTCB|ATP13A3|DEF8|ATP13A4|CYB5B|PLAG1|PFKL|ACAP2|UBXN7|LIMS1|NT5DC3
extrinsic component of membrane	Gene Ontology	GO:0019898	2	0.035587	RB1CC1|WDR45B
determination of left/right symmetry	Gene Ontology	GO:0007368	2	0.035587	GAS8|DYNC2LI1
cellular protein localization	Gene Ontology	GO:0034613	2	0.035587	GAS8|SEPT9
receptor complex	Gene Ontology	GO:0043235	4	0.0359364	ABCG8|PGR|NT5DC3|RYK
positive regulation of transcription, DNA-templated	Gene Ontology	GO:0045893	5	0.0367484	CDH1|NFYB|BANP|ZFHX3|HAS3
protein homotetramerization	Gene Ontology	GO:0051289	2	0.0373694	APPL2|PFKL
brain development	Gene Ontology	GO:0007420	3	0.0381071	GAS8|ZFHX3|SIX3
flagellated sperm motility	Gene Ontology	GO:0030317	2	0.0391855	GAS8|TEKT3
integral component of plasma membrane	Gene Ontology	GO:0005887	10	0.0398224	GPR35L|RYK|ABCG8|GPR55|SLCO2A1|NPBWR1|OPRK1|CLDN1|GPR35|HAS3
integral component of membrane	Gene Ontology	GO:0016021	29	0.0419439	ST6GAL1|UTS2B|JPH3|CD7|SLC5A7|GAL3ST4|OGFOD3|A4GNT|ATP13A3|ATP13A4|TMEM68L|TMEM207|CDH1|GP5|CDH3|MC1R|LARGE1|ACSF3|CSMD1|XKR4|PMP22|SLC41A2|C18H17orf62|SLC3A1|CYB5B|TMEM68|BOK|TM4SF19|CKAP4
nucleoplasm	Gene Ontology	GO:0005654	19	0.042812	NFAT5|DIS3|MAML2|MTA3|KLF12|ALDH1L2|ZNF276|NIP7|NUAK1|TNRC6C|P3H2|ZNF821|RTCB|OPRK1|CAMKMT|UBXN7|DPEP1|TRA2B|GCC2
RNA polymerase II transcription factor binding	Gene Ontology	GO:0001085	2	0.0429157	ZFPM1|WWP2
nuclear speck	Gene Ontology	GO:0016607	5	0.044858	FAM76B|MAML2|PLAG1|CKAP4|ZC3H18
protein serine/threonine phosphatase activity	Gene Ontology	GO:0004722	2	0.0467726	PHLPP2|PPM1B
metallodipeptidase activity	Gene Ontology	GO:0070573	1	0.0472565	DPEP1
dendritic cell differentiation	Gene Ontology	GO:0097028	1	0.0472565	LYN
regulation of erythrocyte differentiation	Gene Ontology	GO:0045646	1	0.0472565	LYN
cleavage furrow formation	Gene Ontology	GO:0036089	1	0.0472565	SPIRE2
meiotic spindle organization	Gene Ontology	GO:0000212	1	0.0472565	MOS
skeletal muscle tissue regeneration	Gene Ontology	GO:0043403	1	0.0472565	LARGE1
regulation of ryanodine-sensitive calcium-release channel activity	Gene Ontology	GO:0060314	1	0.0472565	JPH3
positive regulation of non-motile cilium assembly	Gene Ontology	GO:1902857	1	0.0472565	SEPT9
kinetochore organization	Gene Ontology	GO:0051383	1	0.0472565	CDT1
canonical glycolysis	Gene Ontology	GO:0061621	1	0.0472565	PFKL
mitochondrial protein processing	Gene Ontology	GO:0034982	1	0.0472565	SPG7
modified amino acid binding	Gene Ontology	GO:0072341	1	0.0472565	DPEP1
positive regulation of integrin-mediated signaling pathway	Gene Ontology	GO:2001046	1	0.0472565	LIMS1
autophagy of peroxisome	Gene Ontology	GO:0030242	1	0.0472565	RB1CC1
negative regulation of mitochondrial outer membrane permeabilization involved in apoptotic signaling pathway	Gene Ontology	GO:1901029	1	0.0472565	BOK
regulation of DNA-dependent DNA replication initiation	Gene Ontology	GO:0030174	1	0.0472565	CDT1
ovulation from ovarian follicle	Gene Ontology	GO:0001542	1	0.0472565	PGR
late endosome to Golgi transport	Gene Ontology	GO:0034499	1	0.0472565	GCC2
endocardial cell differentiation	Gene Ontology	GO:0060956	1	0.0472565	SOX17
regulation of protein localization to nucleus	Gene Ontology	GO:1900180	1	0.0472565	SUMO3
regulation of potassium ion transmembrane transporter activity	Gene Ontology	GO:1901016	1	0.0472565	WWP2
DNA replication checkpoint	Gene Ontology	GO:0000076	1	0.0472565	CDT1
regulation of platelet aggregation	Gene Ontology	GO:0090330	1	0.0472565	LYN
regulation of stem cell division	Gene Ontology	GO:2000035	1	0.0472565	SOX17
positive regulation of cell size	Gene Ontology	GO:0045793	1	0.0472565	RB1CC1
choline transport	Gene Ontology	GO:0015871	1	0.0472565	SLC5A7
phosphatidylserine exposure on apoptotic cell surface	Gene Ontology	GO:0070782	1	0.0472565	XKR4
polar body extrusion after meiotic divisions	Gene Ontology	GO:0040038	1	0.0472565	SPIRE2
cellular response to indole-3-methanol	Gene Ontology	GO:0071681	1	0.0472565	CDH1
gland morphogenesis	Gene Ontology	GO:0022612	1	0.0472565	PLAG1
homophilic cell adhesion via plasma membrane adhesion molecules	Gene Ontology	GO:0007156	3	0.0503866	CDH1|CDH3|ACSF3
peptide binding	Gene Ontology	GO:0042277	2	0.0507513	OPRK1|NPBWR1
autophagosome assembly	Gene Ontology	GO:0000045	2	0.0507513	RB1CC1|WDR45B
p53 binding	Gene Ontology	GO:0002039	2	0.0548469	NUAK1|BANP
monosaccharide binding	Gene Ontology	GO:0048029	1	0.0549137	PFKL
histone methyltransferase binding	Gene Ontology	GO:1990226	1	0.0549137	PRDM4
phosphatidylinositol-3,5-bisphosphate 3-phosphatase activity	Gene Ontology	GO:0052629	1	0.0549137	MTMR2
L-phenylalanine catabolic process	Gene Ontology	GO:0006559	1	0.0549137	TAT
regulation of neuronal synaptic plasticity	Gene Ontology	GO:0048168	1	0.0549137	JPH3
opioid receptor signaling pathway	Gene Ontology	GO:0038003	1	0.0549137	OPRK1
vacuole organization	Gene Ontology	GO:0007033	1	0.0549137	VPS4A
VCP-NPL4-UFD1 AAA ATPase complex	Gene Ontology	GO:0034098	1	0.0549137	UBXN7
histone methylation	Gene Ontology	GO:0016571	1	0.0549137	PRDM4
tRNA splicing, via endonucleolytic cleavage and ligation	Gene Ontology	GO:0006388	1	0.0549137	RTCB
glycolipid biosynthetic process	Gene Ontology	GO:0009247	1	0.0549137	GAL3ST4
histone methyltransferase activity	Gene Ontology	GO:0042054	1	0.0549137	PRDM4
telencephalon regionalization	Gene Ontology	GO:0021978	1	0.0549137	SIX3
exosome (RNase complex)	Gene Ontology	GO:0000178	1	0.0549137	DIS3
adiponectin-activated signaling pathway	Gene Ontology	GO:0033211	1	0.0549137	APPL2
microtubule nucleation by interphase microtubule organizing center	Gene Ontology	GO:0051415	1	0.0549137	MZT1
glutathione catabolic process	Gene Ontology	GO:0006751	1	0.0549137	DPEP1
nuclear export	Gene Ontology	GO:0051168	1	0.0549137	LSG1
cardiac muscle tissue morphogenesis	Gene Ontology	GO:0055008	1	0.0549137	ZFPM1
positive regulation of cysteine-type endopeptidase activity involved in apoptotic signaling pathway	Gene Ontology	GO:2001269	1	0.0549137	ST18
regulation of stem cell proliferation	Gene Ontology	GO:0072091	1	0.0549137	SOX17
UDP-xylosyltransferase activity	Gene Ontology	GO:0035252	1	0.0549137	XXYLT1
macropinosome	Gene Ontology	GO:0044354	1	0.0549137	APPL2
negative regulation of protein transport	Gene Ontology	GO:0051224	1	0.0549137	WWP2
pre-mRNA binding	Gene Ontology	GO:0036002	1	0.0549137	TRA2B
positive regulation of execution phase of apoptosis	Gene Ontology	GO:1900119	1	0.0549137	BOK
cation transmembrane transporter activity	Gene Ontology	GO:0008324	1	0.0549137	SLC41A2
O-glycan processing	Gene Ontology	GO:0016266	1	0.0549137	XXYLT1
gene silencing by miRNA	Gene Ontology	GO:0035195	1	0.0549137	TNRC6C
netrin-activated signaling pathway	Gene Ontology	GO:0038007	1	0.0549137	TUBB3
signaling	Gene Ontology	GO:0023052	1	0.0549137	APPL2
negative regulation of cilium assembly	Gene Ontology	GO:1902018	1	0.0549137	CDK10
negative regulation of transcription by competitive promoter binding	Gene Ontology	GO:0010944	1	0.0549137	DACH1
lamellipodium	Gene Ontology	GO:0030027	3	0.0552729	CDH1|TUBB3|PLEKHH2
mitochondrion organization	Gene Ontology	GO:0007005	2	0.056937	CAMKMT|SPG7
pyridoxal phosphate binding	Gene Ontology	GO:0030170	2	0.0590546	TAT|AGXT
apical part of cell	Gene Ontology	GO:0045177	2	0.0590546	DYNC2LI1|DPEP1
ubiquitin-dependent protein catabolic process	Gene Ontology	GO:0006511	4	0.0605181	UBXN7|WWP2|UBE2G2|USP43
positive regulation of protein catabolic process	Gene Ontology	GO:0045732	2	0.0611991	WWP2|SOX17
rRNA catabolic process	Gene Ontology	GO:0016075	1	0.0625097	DIS3
microtubule anchoring at centrosome	Gene Ontology	GO:0034454	1	0.0625097	CEP19
extracellular matrix assembly	Gene Ontology	GO:0085029	1	0.0625097	HAS3
excretion	Gene Ontology	GO:0007588	1	0.0625097	ABCG8
positive regulation of phagocytosis, engulfment	Gene Ontology	GO:0060100	1	0.0625097	APPL2
positive regulation of protein kinase A signaling	Gene Ontology	GO:0010739	1	0.0625097	MC1R
negative regulation of myelination	Gene Ontology	GO:0031642	1	0.0625097	MTMR2
melanin biosynthetic process	Gene Ontology	GO:0042438	1	0.0625097	MC1R
aldehyde dehydrogenase (NAD+) activity	Gene Ontology	GO:0004029	1	0.0625097	ALDH1L2
flotillin complex	Gene Ontology	GO:0016600	1	0.0625097	CDH1
peroxisomal matrix	Gene Ontology	GO:0005782	1	0.0625097	AGXT
fructose 6-phosphate metabolic process	Gene Ontology	GO:0006002	1	0.0625097	PFKL
cellular response to lithium ion	Gene Ontology	GO:0071285	1	0.0625097	CDH1
Atg1/ULK1 kinase complex	Gene Ontology	GO:1990316	1	0.0625097	RB1CC1
positive regulation of double-strand break repair	Gene Ontology	GO:2000781	1	0.0625097	SPIRE2
positive regulation of chromatin binding	Gene Ontology	GO:0035563	1	0.0625097	CDT1
divalent metal ion transport	Gene Ontology	GO:0070838	1	0.0625097	SLC41A2
negative regulation of retrograde protein transport, ER to cytosol	Gene Ontology	GO:1904153	1	0.0625097	UBE2G2
negative regulation of glucose import	Gene Ontology	GO:0046325	1	0.0625097	APPL2
virus receptor activity	Gene Ontology	GO:0001618	1	0.0625097	CLDN1
embryonic foregut morphogenesis	Gene Ontology	GO:0048617	1	0.0625097	SOX17
diet induced thermogenesis	Gene Ontology	GO:0002024	1	0.0625097	APPL2
microtubule organizing center organization	Gene Ontology	GO:0031023	1	0.0625097	GCC2
intraciliary transport involved in cilium assembly	Gene Ontology	GO:0035735	1	0.0625097	DYNC2LI1
forebrain dorsal/ventral pattern formation	Gene Ontology	GO:0021798	1	0.0625097	SIX3
peptidyl-lysine methylation	Gene Ontology	GO:0018022	1	0.0625097	CAMKMT
negative regulation of DNA biosynthetic process	Gene Ontology	GO:2000279	1	0.0625097	DACH1
attachment of mitotic spindle microtubules to kinetochore	Gene Ontology	GO:0051315	1	0.0625097	CDT1
early endosome membrane	Gene Ontology	GO:0031901	2	0.0633699	BOK|MTMR2
negative regulation of transcription by RNA polymerase II	Gene Ontology	GO:0000122	8	0.0639606	KLF12|WWP2|ZFPM1|ZFHX3|DACH1|TCF25|HES6|MTA3
GTP binding	Gene Ontology	GO:0005525	5	0.0640561	RTCB|LSG1|SEPT9|TUBB3|RAB40B
neuromuscular junction	Gene Ontology	GO:0031594	2	0.0655665	ACSF3|SLC5A7
endoplasmic reticulum	Gene Ontology	GO:0005783	8	0.0662069	NCK2|C18H17orf62|LYPLA1|LSG1|P3H2|RPL13|CKAP4|UBE2G2
zinc ion binding	Gene Ontology	GO:0008270	8	0.0679234	SPG7|ZFHX3|TCEA1|PGR|ZNF276|DPEP1|ST18|MTA3
heart development	Gene Ontology	GO:0007507	3	0.0698173	RB1CC1|ZFPM1|SOX17
transcription by RNA polymerase II	Gene Ontology	GO:0006366	2	0.0700348	PRDM4|NFAT5
molecular adaptor activity	Gene Ontology	GO:0060090	2	0.0700348	RB1CC1|SEPT9
granulocyte differentiation	Gene Ontology	GO:0030851	1	0.0700449	ZFPM1
activation of phospholipase C activity	Gene Ontology	GO:0007202	1	0.0700449	GPR55
embryonic morphogenesis	Gene Ontology	GO:0048598	1	0.0700449	C1H2ORF49
negative regulation of neural precursor cell proliferation	Gene Ontology	GO:2000178	1	0.0700449	APPL2
autophagy of nucleus	Gene Ontology	GO:0044804	1	0.0700449	WDR45B
interleukin-6-mediated signaling pathway	Gene Ontology	GO:0070102	1	0.0700449	ST18
90S preribosome	Gene Ontology	GO:0030686	1	0.0700449	UTP4
amino acid binding	Gene Ontology	GO:0016597	1	0.0700449	AGXT
neuropeptide receptor activity	Gene Ontology	GO:0008188	1	0.0700449	NPBWR1
homocysteine metabolic process	Gene Ontology	GO:0050667	1	0.0700449	DPEP1
regulation of cytokine secretion	Gene Ontology	GO:0050707	1	0.0700449	LYN
cilium movement involved in cell motility	Gene Ontology	GO:0060294	1	0.0700449	TEKT3
protein depalmitoylation	Gene Ontology	GO:0002084	1	0.0700449	LYPLA1
amino acid transport	Gene Ontology	GO:0006865	1	0.0700449	SLC3A1
regulation of mast cell degranulation	Gene Ontology	GO:0043304	1	0.0700449	LYN
histone H2A monoubiquitination	Gene Ontology	GO:0035518	1	0.0700449	UBXN7
negative regulation of cytokine production involved in inflammatory response	Gene Ontology	GO:1900016	1	0.0700449	APPL2
telencephalon development	Gene Ontology	GO:0021537	1	0.0700449	SIX3
glucuronosyltransferase activity	Gene Ontology	GO:0015020	1	0.0700449	LARGE1
fructose 1,6-bisphosphate metabolic process	Gene Ontology	GO:0030388	1	0.0700449	PFKL
protein lipidation	Gene Ontology	GO:0006497	1	0.0700449	WDR45B
collagen metabolic process	Gene Ontology	GO:0032963	1	0.0700449	P3H2
UV-damage excision repair	Gene Ontology	GO:0070914	1	0.0700449	MC1R
intraciliary retrograde transport	Gene Ontology	GO:0035721	1	0.0700449	DYNC2LI1
gamma-catenin binding	Gene Ontology	GO:0045295	1	0.0700449	CDH1
neuron remodeling	Gene Ontology	GO:0016322	1	0.0700449	FARP2
cellular response to nerve growth factor stimulus	Gene Ontology	GO:1990090	1	0.0700449	ACAP2
progesterone receptor signaling pathway	Gene Ontology	GO:0050847	1	0.0700449	PGR
cytoplasmic exosome (RNase complex)	Gene Ontology	GO:0000177	1	0.0700449	DIS3
regulation of fibroblast migration	Gene Ontology	GO:0010762	1	0.0700449	APPL2
reticulophagy	Gene Ontology	GO:0061709	1	0.0700449	RB1CC1
positive regulation of sodium ion transport	Gene Ontology	GO:0010765	1	0.0700449	FGF12
Golgi ribbon formation	Gene Ontology	GO:0090161	1	0.0700449	GCC2
positive regulation of nuclear-transcribed mRNA poly(A) tail shortening	Gene Ontology	GO:0060213	1	0.0700449	TNRC6C
Golgi apparatus	Gene Ontology	GO:0005794	8	0.0720348	GAS8|LARGE1|ACSF3|GCC2|GLT8D2|LYN|GAL3ST4|P3H2
protein import into nucleus	Gene Ontology	GO:0006606	2	0.0723054	APPL2|SIX3
commissural neuron axon guidance	Gene Ontology	GO:0071679	1	0.0775199	RYK
regulation of innate immune response	Gene Ontology	GO:0045088	1	0.0775199	APPL2
protein tag	Gene Ontology	GO:0031386	1	0.0775199	SUMO3
cellular response to interferon-beta	Gene Ontology	GO:0035458	1	0.0775199	UBE2G2
exploration behavior	Gene Ontology	GO:0035640	1	0.0775199	JPH3
toll-like receptor 4 signaling pathway	Gene Ontology	GO:0034142	1	0.0775199	LYN
Golgi vesicle transport	Gene Ontology	GO:0048193	1	0.0775199	SPIRE2
GTPase activating protein binding	Gene Ontology	GO:0032794	1	0.0775199	CDH1
NuRD complex	Gene Ontology	GO:0016581	1	0.0775199	MTA3
miRNA mediated inhibition of translation	Gene Ontology	GO:0035278	1	0.0775199	TNRC6C
bleb assembly	Gene Ontology	GO:0032060	1	0.0775199	PMP22
transcription corepressor binding	Gene Ontology	GO:0001222	1	0.0775199	SIX3
2-oxoglutarate metabolic process	Gene Ontology	GO:0006103	1	0.0775199	TAT
regulation of epithelial cell proliferation	Gene Ontology	GO:0050678	1	0.0775199	PGR
negative regulation of necroptotic process	Gene Ontology	GO:0060546	1	0.0775199	BOK
regulation of cell adhesion mediated by integrin	Gene Ontology	GO:0033628	1	0.0775199	LYN
bicellular tight junction	Gene Ontology	GO:0005923	2	0.079257	CLDN1|AMOTL2
endosome membrane	Gene Ontology	GO:0010008	2	0.081619	APPL2|ACAP2
kinetochore	Gene Ontology	GO:0000776	2	0.0840026	CDT1|ZNF276
mitochondrial outer membrane	Gene Ontology	GO:0005741	2	0.0840026	BOK|CYB5B
beta-catenin binding	Gene Ontology	GO:0008013	2	0.0840026	CDH1|SOX17
regulation of neural precursor cell proliferation	Gene Ontology	GO:2000177	1	0.084935	SIX3
glutamate metabolic process	Gene Ontology	GO:0006536	1	0.084935	TAT
regulation of cilium assembly	Gene Ontology	GO:1902017	1	0.084935	DYNC2LI1
cell proliferation in forebrain	Gene Ontology	GO:0021846	1	0.084935	SIX3
sodium-independent organic anion transport	Gene Ontology	GO:0043252	1	0.084935	SLCO2A1
palmitoyl-(protein) hydrolase activity	Gene Ontology	GO:0008474	1	0.084935	LYPLA1
AMP binding	Gene Ontology	GO:0016208	1	0.084935	PFKL
MAP kinase kinase kinase activity	Gene Ontology	GO:0004709	1	0.084935	MOS
regulation of cellular senescence	Gene Ontology	GO:2000772	1	0.084935	NUAK1
sodium-independent organic anion transmembrane transporter activity	Gene Ontology	GO:0015347	1	0.084935	SLCO2A1
actin nucleation	Gene Ontology	GO:0045010	1	0.084935	SPIRE2
dystrophin-associated glycoprotein complex	Gene Ontology	GO:0016010	1	0.084935	SNTB2
interleukin-1-mediated signaling pathway	Gene Ontology	GO:0070498	1	0.084935	ST18
steroid hormone receptor activity	Gene Ontology	GO:0003707	1	0.084935	PGR
TRAPP complex	Gene Ontology	GO:0030008	1	0.084935	TRAPPC2L
release of cytochrome c from mitochondria	Gene Ontology	GO:0001836	1	0.084935	BOK
oxidoreductase activity, acting on paired donors, with incorporation or reduction of molecular oxygen	Gene Ontology	GO:0016705	1	0.084935	OGFOD3
regulation of G1/S transition of mitotic cell cycle	Gene Ontology	GO:2000045	1	0.084935	APPL2
regulation of release of sequestered calcium ion into cytosol	Gene Ontology	GO:0051279	1	0.084935	LYN
calcineurin-NFAT signaling cascade	Gene Ontology	GO:0033173	1	0.084935	NFAT5
cellular calcium ion homeostasis	Gene Ontology	GO:0006874	2	0.0864072	ATP13A3|ATP13A4
locomotory behavior	Gene Ontology	GO:0007626	2	0.0864072	OPRK1|PENK
protein phosphatase inhibitor activity	Gene Ontology	GO:0004864	1	0.0922909	PPP1R2
endonuclease activity	Gene Ontology	GO:0004519	1	0.0922909	DIS3
cristae formation	Gene Ontology	GO:0042407	1	0.0922909	SPG7
cysteine-type endopeptidase inhibitor activity involved in apoptotic process	Gene Ontology	GO:0043027	1	0.0922909	DPEP1
epithelial cilium movement involved in extracellular fluid movement	Gene Ontology	GO:0003351	1	0.0922909	GAS8
atrial septum morphogenesis	Gene Ontology	GO:0060413	1	0.0922909	ZFPM1
negative regulation of transcription elongation from RNA polymerase II promoter	Gene Ontology	GO:0034244	1	0.0922909	UBXN7
axoneme assembly	Gene Ontology	GO:0035082	1	0.0922909	GAS8
respiratory gaseous exchange by respiratory system	Gene Ontology	GO:0007585	1	0.0922909	DACH1
stereocilium tip	Gene Ontology	GO:0032426	1	0.0922909	THAP4
lens fiber cell differentiation	Gene Ontology	GO:0070306	1	0.0922909	SIX3
lysophospholipase activity	Gene Ontology	GO:0004622	1	0.0922909	LYPLA1
septin ring	Gene Ontology	GO:0005940	1	0.0922909	SEPT9
cell division site	Gene Ontology	GO:0032153	1	0.0922909	SEPT9
negative regulation of cell-cell adhesion	Gene Ontology	GO:0022408	1	0.0922909	CDH1
sulfur compound metabolic process	Gene Ontology	GO:0006790	1	0.0922909	SULT1C3
microtubule anchoring	Gene Ontology	GO:0034453	1	0.0922909	GCC2
transferase activity, transferring hexosyl groups	Gene Ontology	GO:0016758	1	0.0922909	A4GNT
mRNA transcription by RNA polymerase II	Gene Ontology	GO:0042789	1	0.0922909	SOX17
vinculin binding	Gene Ontology	GO:0017166	1	0.0922909	RTCB
embryonic brain development	Gene Ontology	GO:1990403	1	0.0922909	TRA2B
-	Gene Ontology	GO:0036459	1	0.0922909	USP43
histone methyltransferase complex	Gene Ontology	GO:0035097	1	0.0922909	PRDM4
signaling receptor binding	Gene Ontology	GO:0005102	3	0.0968736	DNAJB11|BOK|LYN
transcription, DNA-templated	Gene Ontology	GO:0006351	2	0.0987298	PLAG1|TCEA1
mitotic cell cycle	Gene Ontology	GO:0000278	2	0.0987298	CDT1|TUBB3
cellular response to cytokine stimulus	Gene Ontology	GO:0071345	1	0.099588	NFAT5
cell-cell junction organization	Gene Ontology	GO:0045216	1	0.099588	LIMS1
negative regulation of B cell proliferation	Gene Ontology	GO:0030889	1	0.099588	LYN
septin complex	Gene Ontology	GO:0031105	1	0.099588	SEPT9
positive regulation of cell differentiation	Gene Ontology	GO:0045597	1	0.099588	SOX17
mitochondrial fusion	Gene Ontology	GO:0008053	1	0.099588	SPG7
establishment of skin barrier	Gene Ontology	GO:0061436	1	0.099588	CLDN1
dynein heavy chain binding	Gene Ontology	GO:0045504	1	0.099588	DYNC2LI1
actin filament network formation	Gene Ontology	GO:0051639	1	0.099588	SPIRE2
regulation of blood vessel diameter	Gene Ontology	GO:0097746	1	0.099588	UTS2B
nucleoside monophosphate phosphorylation	Gene Ontology	GO:0046940	1	0.099588	DTYMK
protein localization to phagophore assembly site	Gene Ontology	GO:0034497	1	0.099588	WDR45B
muscle cell cellular homeostasis	Gene Ontology	GO:0046716	1	0.099588	LARGE1
cellular response to hepatocyte growth factor stimulus	Gene Ontology	GO:0035729	1	0.099588	APPL2
intrinsic apoptotic signaling pathway by p53 class mediator	Gene Ontology	GO:0072332	1	0.099588	BOK
positive regulation of wound healing	Gene Ontology	GO:0090303	1	0.099588	CLDN1
nuclear exosome (RNase complex)	Gene Ontology	GO:0000176	1	0.099588	DIS3
platelet formation	Gene Ontology	GO:0030220	1	0.106827	ZFPM1
ankyrin binding	Gene Ontology	GO:0030506	1	0.106827	CDH1
cytoskeleton-dependent cytokinesis	Gene Ontology	GO:0061640	1	0.106827	SEPT9
steroid binding	Gene Ontology	GO:0005496	1	0.106827	PGR
protein targeting to lysosome	Gene Ontology	GO:0006622	1	0.106827	GCC2
intracellular transport	Gene Ontology	GO:0046907	1	0.106827	SPIRE2
nucleotidyltransferase activity	Gene Ontology	GO:0016779	1	0.106827	CTU2
5'-nucleotidase activity	Gene Ontology	GO:0008253	1	0.106827	NT5DC3
signal transduction involved in regulation of gene expression	Gene Ontology	GO:0023019	1	0.106827	SOX17
B cell homeostasis	Gene Ontology	GO:0001782	1	0.106827	LYN
negative regulation of osteoclast differentiation	Gene Ontology	GO:0045671	1	0.106827	GPR55
neurotransmitter secretion	Gene Ontology	GO:0007269	1	0.106827	SYN3
negative regulation of signal transduction	Gene Ontology	GO:0009968	1	0.106827	RGS20
perinuclear region of cytoplasm	Gene Ontology	GO:0048471	5	0.10762	CDH1|LYN|SEPT9|VPS4A|RAB40B
GTPase activity	Gene Ontology	GO:0003924	4	0.11089	LSG1|SEPT9|TUBB3|RAB40B
anterograde axonal transport	Gene Ontology	GO:0008089	1	0.114008	SPG7
Wnt-activated receptor activity	Gene Ontology	GO:0042813	1	0.114008	RYK
Rac guanyl-nucleotide exchange factor activity	Gene Ontology	GO:0030676	1	0.114008	FARP2
regulation of neuron differentiation	Gene Ontology	GO:0045664	1	0.114008	ZFHX3
response to progesterone	Gene Ontology	GO:0032570	1	0.114008	PGR
cholesterol transfer activity	Gene Ontology	GO:0120020	1	0.114008	ABCG8
cholesterol efflux	Gene Ontology	GO:0033344	1	0.114008	ABCG8
protein O-linked glycosylation	Gene Ontology	GO:0006493	1	0.114008	A4GNT
steroid hormone mediated signaling pathway	Gene Ontology	GO:0043401	1	0.114008	PGR
protein methylation	Gene Ontology	GO:0006479	1	0.114008	PCMTD1
negative regulation of fibroblast proliferation	Gene Ontology	GO:0048147	1	0.114008	DACH1
viral entry into host cell	Gene Ontology	GO:0046718	1	0.114008	CLDN1
regulation of embryonic development	Gene Ontology	GO:0045995	1	0.114008	SOX17
negative regulation of DNA binding	Gene Ontology	GO:0043392	1	0.114008	SUMO3
Rac protein signal transduction	Gene Ontology	GO:0016601	1	0.114008	FARP2
hippo signaling	Gene Ontology	GO:0035329	1	0.114008	AMOTL2
protein O-linked mannosylation	Gene Ontology	GO:0035269	1	0.114008	LARGE1
engulfment of apoptotic cell	Gene Ontology	GO:0043652	1	0.114008	XKR4
extracellular region	Gene Ontology	GO:0005576	4	0.114851	GAS8|UTS2B|WWP2|ST6GAL1
apical plasma membrane	Gene Ontology	GO:0016324	3	0.115194	ABCG8|CLDN1|AMOTL2
nucleic acid binding	Gene Ontology	GO:0003676	3	0.116921	MTERF2|TNRC6C|TCEA1
apical junction complex	Gene Ontology	GO:0043296	1	0.121131	CDH1
inositol phosphate dephosphorylation	Gene Ontology	GO:0046855	1	0.121131	MTMR2
positive regulation of mRNA splicing, via spliceosome	Gene Ontology	GO:0048026	1	0.121131	TRA2B
protein N-linked glycosylation via asparagine	Gene Ontology	GO:0018279	1	0.121131	ST6GAL1
phosphatidylinositol-3-phosphatase activity	Gene Ontology	GO:0004438	1	0.121131	MTMR2
DNA polymerase binding	Gene Ontology	GO:0070182	1	0.121131	CDT1
neuromuscular process	Gene Ontology	GO:0050905	1	0.121131	FGF12
metanephros development	Gene Ontology	GO:0001656	1	0.121131	SOX17
non-motile cilium	Gene Ontology	GO:0097730	1	0.121131	SEPT9
vacuolar membrane	Gene Ontology	GO:0005774	1	0.121131	MTMR2
carboxylic ester hydrolase activity	Gene Ontology	GO:0052689	1	0.121131	LYPLA1
sodium channel regulator activity	Gene Ontology	GO:0017080	1	0.121131	FGF12
synaptic transmission, cholinergic	Gene Ontology	GO:0007271	1	0.121131	SLC5A7
positive regulation of G2/M transition of mitotic cell cycle	Gene Ontology	GO:0010971	1	0.121131	MTA3
protein localization to Golgi apparatus	Gene Ontology	GO:0034067	1	0.121131	GCC2
glucose homeostasis	Gene Ontology	GO:0042593	2	0.122023	APPL2|CSMD1
synapse	Gene Ontology	GO:0045202	4	0.122957	FGF12|SNTB2|RPS20|SLC5A7
nucleoside diphosphate phosphorylation	Gene Ontology	GO:0006165	1	0.128197	DTYMK
ubiquitin-like protein ligase binding	Gene Ontology	GO:0044389	1	0.128197	SUMO3
sarcoplasmic reticulum	Gene Ontology	GO:0016529	1	0.128197	P3H2
K63-linked polyubiquitin modification-dependent protein binding	Gene Ontology	GO:0070530	1	0.128197	UBXN7
positive regulation of phosphatidylinositol 3-kinase activity	Gene Ontology	GO:0043552	1	0.128197	LYN
regulation of synaptic plasticity	Gene Ontology	GO:0048167	1	0.128197	JPH3
negative regulation of peptidyl-serine phosphorylation	Gene Ontology	GO:0033137	1	0.128197	NCK2
megakaryocyte development	Gene Ontology	GO:0035855	1	0.128197	ZFPM1
phagophore assembly site	Gene Ontology	GO:0000407	1	0.128197	WDR45B
oxidation-reduction process	Gene Ontology	GO:0055114	6	0.130762	OGFOD3|SDR16C5|ERD2L|ALDH1L2|P3H2|BDH1B
intracellular signal transduction	Gene Ontology	GO:0035556	4	0.134133	NUAK1|LYN|DEF8|RAB40B
transcription factor binding	Gene Ontology	GO:0008134	3	0.134704	NFAT5|UBXN7|SOX17
response to hormone	Gene Ontology	GO:0009725	1	0.135207	LYN
proton-transporting ATPase activity, rotational mechanism	Gene Ontology	GO:0046961	1	0.135207	ATP6V1H
rough endoplasmic reticulum	Gene Ontology	GO:0005791	1	0.135207	CKAP4
cytokine production	Gene Ontology	GO:0001816	1	0.135207	NFAT5
vesicle membrane	Gene Ontology	GO:0012506	1	0.135207	NCK2
cell death	Gene Ontology	GO:0008219	1	0.135207	PMP22
epidermis development	Gene Ontology	GO:0008544	1	0.135207	ZNF750
nucleosome binding	Gene Ontology	GO:0031491	1	0.135207	UBXN7
nucleoside diphosphate kinase activity	Gene Ontology	GO:0004550	1	0.135207	DTYMK
neuromuscular synaptic transmission	Gene Ontology	GO:0007274	1	0.135207	SLC5A7
negative regulation of insulin secretion	Gene Ontology	GO:0046676	1	0.135207	PFKL
regulation of signal transduction	Gene Ontology	GO:0009966	1	0.135207	PPP1R2
histone deacetylase binding	Gene Ontology	GO:0042826	2	0.138219	SIX3|MTA3
structural molecule activity	Gene Ontology	GO:0005198	2	0.140963	CLDN1|SNTB2
pituitary gland development	Gene Ontology	GO:0021983	1	0.142161	SIX3
ephrin receptor binding	Gene Ontology	GO:0046875	1	0.142161	LYN
cyclin-dependent protein serine/threonine kinase activity	Gene Ontology	GO:0004693	1	0.142161	CDK10
pigmentation	Gene Ontology	GO:0043473	1	0.142161	MC1R
positive regulation of DNA repair	Gene Ontology	GO:0045739	1	0.142161	UBXN7
bone resorption	Gene Ontology	GO:0045453	1	0.142161	GPR55
protein dephosphorylation	Gene Ontology	GO:0006470	2	0.146486	PHLPP2|PPM1B
ciliary transition zone	Gene Ontology	GO:0035869	1	0.149059	DYNC2LI1
protein sumoylation	Gene Ontology	GO:0016925	1	0.149059	SUMO3
cellular response to glucose stimulus	Gene Ontology	GO:0071333	1	0.149059	TRA2B
phospholipid transport	Gene Ontology	GO:0015914	1	0.149059	ABCG8
extrinsic apoptotic signaling pathway in absence of ligand	Gene Ontology	GO:0097192	1	0.149059	BOK
ribosomal large subunit biogenesis	Gene Ontology	GO:0042273	1	0.149059	NIP7
nuclear envelope	Gene Ontology	GO:0005635	2	0.154851	RTCB|RAB40B
cellular response to leukemia inhibitory factor	Gene Ontology	GO:1990830	2	0.154851	MRPL15|SOX17
response to estrogen	Gene Ontology	GO:0043627	1	0.155902	PGR
adherens junction organization	Gene Ontology	GO:0034332	1	0.155902	CDH1
lipopolysaccharide-mediated signaling pathway	Gene Ontology	GO:0031663	1	0.155902	LYN
nuclear inner membrane	Gene Ontology	GO:0005637	1	0.155902	TRA2B
sialylation	Gene Ontology	GO:0097503	1	0.155902	ST6GAL1
mitochondrial inner membrane	Gene Ontology	GO:0005743	2	0.15766	BOK|SPG7
dendrite	Gene Ontology	GO:0030425	3	0.1591	PENK|TUBB3|SLC5A7
fibrillar center	Gene Ontology	GO:0001650	2	0.160478	NUAK1|UTP4
COP9 signalosome	Gene Ontology	GO:0008180	1	0.16269	COPS9
maturation of SSU-rRNA from tricistronic rRNA transcript (SSU-rRNA, 5.8S rRNA, LSU-rRNA)	Gene Ontology	GO:0000462	1	0.16269	UTP4
cytoplasmic dynein complex	Gene Ontology	GO:0005868	1	0.16269	DYNC2LI1
behavioral fear response	Gene Ontology	GO:0001662	1	0.16269	PENK
cell periphery	Gene Ontology	GO:0071944	1	0.16269	TUBB3
negative regulation of axon extension involved in axon guidance	Gene Ontology	GO:0048843	1	0.16269	RYK
preribosome, large subunit precursor	Gene Ontology	GO:0030687	1	0.16269	NIP7
transmembrane receptor protein tyrosine kinase signaling pathway	Gene Ontology	GO:0007169	2	0.166142	LYN|RYK
protein localization to plasma membrane	Gene Ontology	GO:0072659	2	0.168988	CDH1|RAB40B
3'-5'-exoribonuclease activity	Gene Ontology	GO:0000175	1	0.169424	DIS3
semaphorin-plexin signaling pathway	Gene Ontology	GO:0071526	1	0.169424	FARP2
phosphatidylinositol-3,5-bisphosphate binding	Gene Ontology	GO:0080025	1	0.169424	WDR45B
trans-Golgi network membrane	Gene Ontology	GO:0032588	1	0.169424	BOK
regulation of cell adhesion	Gene Ontology	GO:0030155	1	0.169424	NUAK1
osteoclast differentiation	Gene Ontology	GO:0030316	1	0.169424	FARP2
acetylglucosaminyltransferase activity	Gene Ontology	GO:0008375	1	0.169424	A4GNT
activation of MAPKK activity	Gene Ontology	GO:0000186	1	0.169424	MOS
actin filament polymerization	Gene Ontology	GO:0030041	1	0.169424	SPIRE2
brush border membrane	Gene Ontology	GO:0031526	1	0.169424	SLC3A1
cell differentiation	Gene Ontology	GO:0030154	4	0.173091	LYN|ZFPM1|HES6|SOX17
negative regulation of gene expression	Gene Ontology	GO:0010629	2	0.174703	PLAG1|PGR
negative regulation of phosphoprotein phosphatase activity	Gene Ontology	GO:0032515	1	0.176104	PPP1R2
Cajal body	Gene Ontology	GO:0015030	1	0.176104	LSG1
lamellipodium assembly	Gene Ontology	GO:0030032	1	0.176104	NCK2
negative regulation of tumor necrosis factor production	Gene Ontology	GO:0032720	1	0.176104	MC1R
response to glucose	Gene Ontology	GO:0009749	1	0.176104	PFKL
protein localization to nucleus	Gene Ontology	GO:0034504	1	0.176104	BANP
ventricular septum morphogenesis	Gene Ontology	GO:0060412	1	0.176104	ZFPM1
microtubule-based process	Gene Ontology	GO:0007017	1	0.176104	TUBB3
regulation of cytosolic calcium ion concentration	Gene Ontology	GO:0051480	1	0.176104	BOK
Hsp70 protein binding	Gene Ontology	GO:0030544	1	0.176104	PGR
sequence-specific DNA binding	Gene Ontology	GO:0043565	3	0.176721	MTA3|PGR|SOX17
RNA binding	Gene Ontology	GO:0003723	5	0.178171	NIP7|DIS3|RPS20|MRPS9|RPL13
axon terminus	Gene Ontology	GO:0043679	1	0.182731	PENK
cleavage furrow	Gene Ontology	GO:0032154	1	0.182731	SPIRE2
Golgi cisterna membrane	Gene Ontology	GO:0032580	1	0.182731	ST6GAL1
histone deacetylation	Gene Ontology	GO:0016575	1	0.182731	MTA3
positive regulation of substrate adhesion-dependent cell spreading	Gene Ontology	GO:1900026	1	0.182731	LIMS1
protein heterodimerization activity	Gene Ontology	GO:0046982	3	0.184722	ABCG8|NFYB|BOK
vesicle-mediated transport	Gene Ontology	GO:0016192	2	0.189119	FAM18B1|SPIRE2
regulation of cell population proliferation	Gene Ontology	GO:0042127	2	0.189119	LYN|SIX3
skeletal system morphogenesis	Gene Ontology	GO:0048705	1	0.189304	RYK
eye development	Gene Ontology	GO:0001654	1	0.189304	SIX3
lens development in camera-type eye	Gene Ontology	GO:0002088	1	0.189304	SIX3
synapse assembly	Gene Ontology	GO:0007416	1	0.189304	CDH1
one-carbon metabolic process	Gene Ontology	GO:0006730	1	0.189304	ALDH1L2
regulation of neurogenesis	Gene Ontology	GO:0050767	1	0.189304	HES6
tumor necrosis factor-mediated signaling pathway	Gene Ontology	GO:0033209	1	0.189304	ST18
negative regulation of extrinsic apoptotic signaling pathway	Gene Ontology	GO:2001237	1	0.189304	RB1CC1
negative regulation of Wnt signaling pathway	Gene Ontology	GO:0030178	1	0.195825	SIX3
protein K63-linked ubiquitination	Gene Ontology	GO:0070534	1	0.195825	WWP2
positive regulation of smoothened signaling pathway	Gene Ontology	GO:0045880	1	0.195825	GAS8
regulation of phosphoprotein phosphatase activity	Gene Ontology	GO:0043666	1	0.195825	PPP1R2
positive regulation of actin filament polymerization	Gene Ontology	GO:0030838	1	0.195825	NCK2
actin filament bundle assembly	Gene Ontology	GO:0051017	1	0.195825	THAP4
cytoplasmic side of plasma membrane	Gene Ontology	GO:0009898	1	0.195825	CDH1
learning	Gene Ontology	GO:0007612	1	0.195825	JPH3
sulfotransferase activity	Gene Ontology	GO:0008146	1	0.195825	GAL3ST4
positive regulation of protein import into nucleus	Gene Ontology	GO:0042307	1	0.195825	CDH1
positive regulation of T cell proliferation	Gene Ontology	GO:0042102	1	0.195825	NCK2
innate immune response	Gene Ontology	GO:0045087	2	0.200766	C18H17orf62|LYN
transmembrane transport	Gene Ontology	GO:0055085	3	0.200998	ABCG8|SLCO2A1|SLC5A7
positive regulation of protein-containing complex assembly	Gene Ontology	GO:0031334	1	0.202294	CDT1
anchored component of membrane	Gene Ontology	GO:0031225	1	0.202294	DPEP1
negative regulation of protein catabolic process	Gene Ontology	GO:0042177	1	0.202294	BANP
adaptive immune response	Gene Ontology	GO:0002250	1	0.202294	CD7
transcription factor TFIID complex	Gene Ontology	GO:0005669	1	0.202294	TCEA1
Wnt-protein binding	Gene Ontology	GO:0017147	1	0.202294	RYK
B cell receptor signaling pathway	Gene Ontology	GO:0050853	1	0.202294	LYN
neuron apoptotic process	Gene Ontology	GO:0051402	1	0.202294	BOK
cellular response to retinoic acid	Gene Ontology	GO:0071300	1	0.202294	LYN
response to ionizing radiation	Gene Ontology	GO:0010212	1	0.202294	UBXN7
ephrin receptor signaling pathway	Gene Ontology	GO:0048013	1	0.202294	NCK2
RNA phosphodiester bond hydrolysis, exonucleolytic	Gene Ontology	GO:0090503	1	0.202294	DIS3
ubiquitin protein ligase binding	Gene Ontology	GO:0031625	3	0.203057	BOK|MC1R|UBXN7
iron ion binding	Gene Ontology	GO:0005506	2	0.203691	P3H2|OGFOD3
electron transfer activity	Gene Ontology	GO:0009055	1	0.208711	CYB5B
neuron development	Gene Ontology	GO:0048666	1	0.208711	MTMR2
positive regulation of tyrosine phosphorylation of STAT protein	Gene Ontology	GO:0042531	1	0.208711	LYN
RNA polymerase II repressing transcription factor binding	Gene Ontology	GO:0001103	1	0.208711	MTA3
negative regulation of MAP kinase activity	Gene Ontology	GO:0043407	1	0.208711	LYN
peptidyl-tyrosine autophosphorylation	Gene Ontology	GO:0038083	1	0.208711	LYN
phosphatidylinositol dephosphorylation	Gene Ontology	GO:0046856	1	0.208711	MTMR2
mitotic spindle assembly	Gene Ontology	GO:0090307	1	0.208711	MZT1
heme binding	Gene Ontology	GO:0020037	2	0.209556	THAP4|CYB5B
myelination	Gene Ontology	GO:0042552	1	0.215077	PMP22
intrinsic apoptotic signaling pathway in response to DNA damage	Gene Ontology	GO:0008630	1	0.215077	BOK
protein self-association	Gene Ontology	GO:0043621	1	0.215077	AGXT
toxin transport	Gene Ontology	GO:1901998	1	0.215077	RAB40B
regulation of mitotic cell cycle	Gene Ontology	GO:0007346	1	0.215077	CDK10
frizzled binding	Gene Ontology	GO:0005109	1	0.215077	RYK
protein polyubiquitination	Gene Ontology	GO:0000209	2	0.215437	WWP2|UBE2G2
chemical synaptic transmission	Gene Ontology	GO:0007268	2	0.218384	FGF12|PENK
regulation of blood pressure	Gene Ontology	GO:0008217	1	0.221392	UTS2B
small-subunit processome	Gene Ontology	GO:0032040	1	0.221392	UTP4
protein secretion	Gene Ontology	GO:0009306	1	0.221392	FAM18B1
phosphotyrosine residue binding	Gene Ontology	GO:0001784	1	0.221392	NCK2
cation transmembrane transport	Gene Ontology	GO:0098655	1	0.221392	SLC41A2
endocytic recycling	Gene Ontology	GO:0032456	1	0.221392	ACAP2
Hsp90 protein binding	Gene Ontology	GO:0051879	1	0.221392	PGR
protein-containing complex assembly	Gene Ontology	GO:0065003	1	0.221392	SPG7
bicellular tight junction assembly	Gene Ontology	GO:0070830	1	0.227656	CLDN1
motile cilium	Gene Ontology	GO:0031514	1	0.227656	DYNC2LI1
cellular response to growth factor stimulus	Gene Ontology	GO:0071363	1	0.227656	DTYMK
intermembrane lipid transfer	Gene Ontology	GO:0120009	1	0.23387	ABCG8
cellular response to drug	Gene Ontology	GO:0035690	1	0.23387	DPEP1
positive regulation of NIK/NF-kappaB signaling	Gene Ontology	GO:1901224	1	0.23387	NFAT5
negative regulation of fat cell differentiation	Gene Ontology	GO:0045599	1	0.23387	ZFPM1
promoter-specific chromatin binding	Gene Ontology	GO:1990841	1	0.23387	ZNF750
regulation of autophagy	Gene Ontology	GO:0010506	1	0.23387	BOK
negative regulation of I-kappaB kinase/NF-kappaB signaling	Gene Ontology	GO:0043124	1	0.23387	PPM1B
neuromuscular process controlling balance	Gene Ontology	GO:0050885	1	0.23387	JPH3
electron transport chain	Gene Ontology	GO:0022900	1	0.23387	CYB5B
kinesin complex	Gene Ontology	GO:0005871	1	0.23387	KIF20AL
regulation of gene expression	Gene Ontology	GO:0010468	2	0.239095	PRDM4|CDK10
ubiquitin conjugating enzyme activity	Gene Ontology	GO:0061631	1	0.240034	UBE2G2
catalytic activity	Gene Ontology	GO:0003824	1	0.240034	SLC3A1
scaffold protein binding	Gene Ontology	GO:0097110	1	0.240034	NCK2
phosphatidylinositol-3-phosphate binding	Gene Ontology	GO:0032266	1	0.240034	WDR45B
negative regulation of cysteine-type endopeptidase activity involved in apoptotic process	Gene Ontology	GO:0043154	1	0.240034	DPEP1
transcription repressor complex	Gene Ontology	GO:0017053	1	0.240034	ZFPM1
regulation of inflammatory response	Gene Ontology	GO:0050727	1	0.240034	LYN
double-stranded DNA binding	Gene Ontology	GO:0003690	1	0.246149	MTERF2
cellular response to glucose starvation	Gene Ontology	GO:0042149	1	0.246149	NUAK1
neutrophil chemotaxis	Gene Ontology	GO:0030593	1	0.246149	DPEP1
negative regulation of epithelial cell proliferation	Gene Ontology	GO:0050680	1	0.246149	A4GNT
mitochondrial nucleoid	Gene Ontology	GO:0042645	1	0.246149	MTERF2
fibroblast growth factor receptor signaling pathway	Gene Ontology	GO:0008543	1	0.246149	FGF12
non-membrane spanning protein tyrosine kinase activity	Gene Ontology	GO:0004715	1	0.246149	LYN
caveola	Gene Ontology	GO:0005901	1	0.252215	ACSF3
ATPase-coupled transmembrane transporter activity	Gene Ontology	GO:0042626	1	0.252215	ABCG8
double-strand break repair	Gene Ontology	GO:0006302	1	0.252215	UBXN7
chromatin organization	Gene Ontology	GO:0006325	1	0.252215	MOS
spliceosomal complex	Gene Ontology	GO:0005681	1	0.252215	TRA2B
heat shock protein binding	Gene Ontology	GO:0031072	1	0.252215	CAMKMT
nuclear membrane	Gene Ontology	GO:0031965	2	0.256924	LYPLA1|RB1CC1
nuclear receptor activity	Gene Ontology	GO:0004879	1	0.258233	PGR
cytosolic small ribosomal subunit	Gene Ontology	GO:0022627	1	0.258233	RPS20
enzyme binding	Gene Ontology	GO:0019899	2	0.262874	PGR|ZFHX3
axon cytoplasm	Gene Ontology	GO:1904115	1	0.264202	SPG7
chromosome segregation	Gene Ontology	GO:0007059	1	0.264202	PPP1R7
protein destabilization	Gene Ontology	GO:0031648	1	0.264202	SOX17
intracellular anatomical structure	Gene Ontology	GO:0005622	1	0.264202	SNTB2
filopodium	Gene Ontology	GO:0030175	1	0.264202	TUBB3
perikaryon	Gene Ontology	GO:0043204	1	0.264202	SLC5A7
synaptic vesicle membrane	Gene Ontology	GO:0030672	1	0.264202	SYN3
positive regulation of cell migration	Gene Ontology	GO:0030335	2	0.268825	CLDN1|LYN
DNA replication	Gene Ontology	GO:0006260	1	0.270123	CDT1
G protein-coupled receptor binding	Gene Ontology	GO:0001664	1	0.270123	UTS2B
anatomical structure morphogenesis	Gene Ontology	GO:0009653	1	0.270123	SOX17
phosphatidylserine binding	Gene Ontology	GO:0001786	1	0.270123	APPL2
negative regulation of ERK1 and ERK2 cascade	Gene Ontology	GO:0070373	1	0.270123	LYN
spermatogenesis	Gene Ontology	GO:0007283	2	0.2718	TDRP|SOX17
trans-Golgi network	Gene Ontology	GO:0005802	2	0.2718	CDH1|GCC2
angiogenesis	Gene Ontology	GO:0001525	2	0.274775	AMOTL2|SOX17
liver development	Gene Ontology	GO:0001889	1	0.275997	RB1CC1
memory	Gene Ontology	GO:0007613	1	0.275997	JPH3
anatomical structure development	Gene Ontology	GO:0048856	1	0.275997	SIX3
recycling endosome membrane	Gene Ontology	GO:0055038	1	0.275997	BOK
adult locomotory behavior	Gene Ontology	GO:0008344	1	0.275997	FGF12
cilium assembly	Gene Ontology	GO:0060271	2	0.27775	TEKT3|DZIP1L
ruffle membrane	Gene Ontology	GO:0032587	1	0.281824	APPL2
repressing transcription factor binding	Gene Ontology	GO:0070491	1	0.281824	PGR
microtubule motor activity	Gene Ontology	GO:0003777	1	0.281824	KIF20AL
site of double-strand break	Gene Ontology	GO:0035861	1	0.281824	UBXN7
actin cytoskeleton reorganization	Gene Ontology	GO:0031532	1	0.281824	FARP2
membrane	Gene Ontology	GO:0016020	5	0.284687	XKR4|RGS20|PFKL|CYB5B|MTMR2
centrosome	Gene Ontology	GO:0005813	4	0.286888	PLAG1|MZT1|CEP19|DYNC2LI1
protein K48-linked ubiquitination	Gene Ontology	GO:0070936	1	0.287605	UBE2G2
chromosome	Gene Ontology	GO:0005694	1	0.287605	UTP4
ATPase binding	Gene Ontology	GO:0051117	1	0.287605	PGR
regulation of actin cytoskeleton organization	Gene Ontology	GO:0032956	1	0.287605	CDK10
heart looping	Gene Ontology	GO:0001947	1	0.287605	SOX17
cytoplasmic ribonucleoprotein granule	Gene Ontology	GO:0036464	1	0.287605	CKAP4
positive regulation of nucleic acid-templated transcription	Gene Ontology	GO:1903508	1	0.293339	MTA3
negative regulation of DNA-binding transcription factor activity	Gene Ontology	GO:0043433	1	0.293339	WWP2
calcium-dependent phospholipid binding	Gene Ontology	GO:0005544	1	0.293339	CPNE7
chromatin DNA binding	Gene Ontology	GO:0031490	1	0.293339	PGR
integral component of Golgi membrane	Gene Ontology	GO:0030173	1	0.293339	FAM18B1
negative regulation of protein binding	Gene Ontology	GO:0032091	1	0.293339	ZFPM1
cytosolic large ribosomal subunit	Gene Ontology	GO:0022625	1	0.299027	RPL13
positive regulation of JNK cascade	Gene Ontology	GO:0046330	1	0.299027	RB1CC1
plasma membrane	Gene Ontology	GO:0005886	15	0.301483	MC1R|PMP22|SLC41A2|XKR4|ABCG8|LYPLA1|CPNE7|PLEKHH2|RAB40B|JPH3|AMOTL2|SLC5A7|CLDN1|PENK|DPEP1
spindle	Gene Ontology	GO:0005819	1	0.30467	MZT1
axonogenesis	Gene Ontology	GO:0007409	1	0.30467	RYK
stress fiber	Gene Ontology	GO:0001725	1	0.30467	SEPT9
vasculogenesis	Gene Ontology	GO:0001570	1	0.30467	SOX17
positive regulation of neuron projection development	Gene Ontology	GO:0010976	1	0.310267	LYN
kinase binding	Gene Ontology	GO:0019900	1	0.310267	PFKL
extrinsic component of cytoplasmic side of plasma membrane	Gene Ontology	GO:0031234	1	0.310267	LYN
negative regulation of neuron differentiation	Gene Ontology	GO:0045665	1	0.310267	SIX3
peptidyl-threonine phosphorylation	Gene Ontology	GO:0018107	1	0.310267	CDK10
mitochondrial large ribosomal subunit	Gene Ontology	GO:0005762	1	0.310267	MRPL15
cytoplasmic vesicle membrane	Gene Ontology	GO:0030659	1	0.310267	SPIRE2
protein-containing complex	Gene Ontology	GO:0032991	3	0.310336	CLDN1|LYN|CAMKMT
cellular response to calcium ion	Gene Ontology	GO:0071277	1	0.31582	CPNE7
RNA polymerase II activating transcription factor binding	Gene Ontology	GO:0001102	1	0.31582	ZFPM1
actin binding	Gene Ontology	GO:0003779	2	0.316289	PLEKHH2|SPIRE2
neuronal cell body	Gene Ontology	GO:0043025	2	0.316289	PENK|TUBB3
growth cone	Gene Ontology	GO:0030426	1	0.321328	TUBB3
lysosome	Gene Ontology	GO:0005764	2	0.322184	RB1CC1|WDR45B
protein autoubiquitination	Gene Ontology	GO:0051865	1	0.326792	WWP2
MAPK cascade	Gene Ontology	GO:0000165	1	0.326792	MOS
ubiquitin-dependent ERAD pathway	Gene Ontology	GO:0030433	1	0.332212	UBE2G2
tRNA binding	Gene Ontology	GO:0000049	1	0.337589	CTU2
transmembrane receptor protein tyrosine kinase activity	Gene Ontology	GO:0004714	1	0.337589	RYK
endoplasmic reticulum membrane	Gene Ontology	GO:0005789	3	0.347636	JPH3|BOK|RTCB
regulation of apoptotic process	Gene Ontology	GO:0042981	1	0.348214	BOK
cell-matrix adhesion	Gene Ontology	GO:0007160	1	0.348214	SNED1
positive regulation of protein kinase B signaling	Gene Ontology	GO:0051897	1	0.348214	MC1R
transforming growth factor beta receptor signaling pathway	Gene Ontology	GO:0007179	1	0.348214	APPL2
cellular response to starvation	Gene Ontology	GO:0009267	1	0.348214	WDR45B
positive regulation of cold-induced thermogenesis	Gene Ontology	GO:0120162	1	0.353463	APPL2
protein deubiquitination	Gene Ontology	GO:0016579	1	0.353463	USP43
ubiquitin binding	Gene Ontology	GO:0043130	1	0.353463	UBXN7
magnesium ion binding	Gene Ontology	GO:0000287	2	0.357253	XXYLT1|PPM1B
P-body	Gene Ontology	GO:0000932	1	0.358669	TNRC6C
cholesterol homeostasis	Gene Ontology	GO:0042632	1	0.358669	ABCG8
nuclear matrix	Gene Ontology	GO:0016363	1	0.358669	PGR
regulation of alternative mRNA splicing, via spliceosome	Gene Ontology	GO:0000381	1	0.363834	TRA2B
peroxisome	Gene Ontology	GO:0005777	1	0.368958	AGXT
dephosphorylation	Gene Ontology	GO:0016311	1	0.368958	NT5DC3
SH3 domain binding	Gene Ontology	GO:0017124	1	0.368958	LYN
microtubule-based movement	Gene Ontology	GO:0007018	1	0.37404	KIF20AL
ubiquitin ligase complex	Gene Ontology	GO:0000151	1	0.37404	UBXN7
spindle pole	Gene Ontology	GO:0000922	1	0.37404	CEP19
activation of MAPK activity	Gene Ontology	GO:0000187	1	0.37404	MOS
hormone activity	Gene Ontology	GO:0005179	1	0.379082	UTS2B
positive regulation of protein phosphorylation	Gene Ontology	GO:0001934	1	0.379082	RB1CC1
PML body	Gene Ontology	GO:0016605	1	0.379082	SUMO3
microtubule binding	Gene Ontology	GO:0008017	2	0.380274	KIF20AL|GAS8
positive regulation of kinase activity	Gene Ontology	GO:0033674	1	0.384083	RYK
regulation of cell migration	Gene Ontology	GO:0030334	1	0.384083	AMOTL2
basement membrane	Gene Ontology	GO:0005604	1	0.389044	P3H2
cell adhesion	Gene Ontology	GO:0007155	2	0.391656	CLDN1|FARP2
guanyl-nucleotide exchange factor activity	Gene Ontology	GO:0005085	1	0.393966	DIS3
Notch signaling pathway	Gene Ontology	GO:0007219	1	0.398848	AGXT
regulation of ion transmembrane transport	Gene Ontology	GO:0034765	1	0.398848	WWP2
neuron projection development	Gene Ontology	GO:0031175	1	0.403691	LYN
phosphatidylinositol binding	Gene Ontology	GO:0035091	1	0.413261	APPL2
cell cortex	Gene Ontology	GO:0005938	1	0.413261	SPIRE2
multicellular organism growth	Gene Ontology	GO:0035264	1	0.413261	PLAG1
response to bacterium	Gene Ontology	GO:0009617	1	0.413261	PENK
DNA binding	Gene Ontology	GO:0003677	4	0.413814	CDT1|PLAG1|THAP4|SIX3
DNA-binding transcription factor activity, RNA polymerase II-specific	Gene Ontology	GO:0000981	3	0.417091	KLF12|SIX3|SOX17
integral component of endoplasmic reticulum membrane	Gene Ontology	GO:0030176	1	0.417988	XXYLT1
unfolded protein binding	Gene Ontology	GO:0051082	1	0.417988	DNAJB11
synaptic vesicle	Gene Ontology	GO:0008021	1	0.422678	RAB40B
cell-cell adhesion	Gene Ontology	GO:0098609	1	0.422678	LIMS1
lipid binding	Gene Ontology	GO:0008289	1	0.422678	BPIFCB
proton transmembrane transport	Gene Ontology	GO:1902600	1	0.42733	ATP6V1H
ion channel binding	Gene Ontology	GO:0044325	1	0.42733	LYN
negative regulation of cell growth	Gene Ontology	GO:0030308	1	0.42733	SOX17
regulation of membrane potential	Gene Ontology	GO:0042391	1	0.431944	WWP2
carbohydrate metabolic process	Gene Ontology	GO:0005975	1	0.431944	SLC3A1
positive regulation of canonical Wnt signaling pathway	Gene Ontology	GO:0090263	1	0.436522	PPM1B
chromatin binding	Gene Ontology	GO:0003682	3	0.440464	NFAT5|CDT1|MTA3
endoplasmic reticulum to Golgi vesicle-mediated transport	Gene Ontology	GO:0006888	1	0.441063	TRAPPC2L
negative regulation of cell population proliferation	Gene Ontology	GO:0008285	2	0.441639	P3H2|ST18
adenylate cyclase-activating G protein-coupled receptor signaling pathway	Gene Ontology	GO:0007189	1	0.454468	MC1R
protein folding	Gene Ontology	GO:0006457	1	0.454468	DNAJB11
Golgi membrane	Gene Ontology	GO:0000139	2	0.4578	LARGE1|ST6GAL1
sensory perception of sound	Gene Ontology	GO:0007605	1	0.458866	THAP4
centriole	Gene Ontology	GO:0005814	1	0.458866	CEP19
cell junction	Gene Ontology	GO:0030054	1	0.463227	DPEP1
neuron projection	Gene Ontology	GO:0043005	2	0.46578	OPRK1|NPBWR1
neuron differentiation	Gene Ontology	GO:0030182	1	0.467554	TUBB3
negative regulation of neuron apoptotic process	Gene Ontology	GO:0043524	1	0.467554	BOK
anterior/posterior pattern specification	Gene Ontology	GO:0009952	1	0.471846	HES6
mitochondrial matrix	Gene Ontology	GO:0005759	1	0.471846	MTERF2
protein homodimerization activity	Gene Ontology	GO:0042803	4	0.47599	APPL2|BOK|AGXT|ST6GAL1
RNA polymerase II transcription regulatory region sequence-specific DNA binding	Gene Ontology	GO:0000977	2	0.476311	KLF12|HES6
adherens junction	Gene Ontology	GO:0005912	1	0.480328	CDH1
basolateral plasma membrane	Gene Ontology	GO:0016323	1	0.488673	CLDN1
nucleolus	Gene Ontology	GO:0005730	4	0.489872	NIP7|TCEA1|MRPS9|RPL13
calcium ion binding	Gene Ontology	GO:0005509	4	0.491597	SNED1|CDH1|CDH3|ACSF3
cell division	Gene Ontology	GO:0051301	1	0.492796	CDT1
signaling receptor activity	Gene Ontology	GO:0038023	1	0.492796	CD7
metalloendopeptidase activity	Gene Ontology	GO:0004222	1	0.496886	SPG7
peptidyl-tyrosine dephosphorylation	Gene Ontology	GO:0035335	1	0.500943	MTMR2
cell population proliferation	Gene Ontology	GO:0008283	1	0.500943	DACH1
microtubule cytoskeleton organization	Gene Ontology	GO:0000226	1	0.504967	TUBB3
protein tyrosine phosphatase activity	Gene Ontology	GO:0004725	1	0.504967	MTMR2
peptidyl-tyrosine phosphorylation	Gene Ontology	GO:0018108	1	0.504967	RYK
mRNA splicing, via spliceosome	Gene Ontology	GO:0000398	1	0.508959	TRA2B
ubiquitin-protein transferase activity	Gene Ontology	GO:0004842	1	0.516847	UBXN7
actin filament organization	Gene Ontology	GO:0007015	1	0.520744	NCK2
membrane raft	Gene Ontology	GO:0045121	1	0.520744	LYN
signal transduction	Gene Ontology	GO:0007165	3	0.525943	MOS|PHLPP2|UTS2B
Rab GTPase binding	Gene Ontology	GO:0017137	1	0.528444	GAS8
nervous system development	Gene Ontology	GO:0007399	1	0.528444	RYK
growth factor activity	Gene Ontology	GO:0008083	1	0.532247	FGF12
protein autophosphorylation	Gene Ontology	GO:0046777	1	0.539763	MOS
protein kinase activity	Gene Ontology	GO:0004672	1	0.543476	MOS
oxidoreductase activity	Gene Ontology	GO:0016491	1	0.547159	BDH1B
negative regulation of canonical Wnt signaling pathway	Gene Ontology	GO:0090090	1	0.547159	SOX17
protein phosphorylation	Gene Ontology	GO:0006468	2	0.54875	NUAK1|CDK10
histone binding	Gene Ontology	GO:0042393	1	0.550813	UBXN7
actin cytoskeleton organization	Gene Ontology	GO:0030036	1	0.558032	AMOTL2
cell-cell junction	Gene Ontology	GO:0005911	1	0.558032	LIMS1
apoptotic process	Gene Ontology	GO:0006915	1	0.572126	DPEP1
intracellular membrane-bounded organelle	Gene Ontology	GO:0043231	2	0.574343	PHLPP2|CYB5B
protein stabilization	Gene Ontology	GO:0050821	1	0.575579	SOX17
structural constituent of cytoskeleton	Gene Ontology	GO:0005200	1	0.575579	TUBB3
proteasome-mediated ubiquitin-dependent protein catabolic process	Gene Ontology	GO:0043161	1	0.585773	WWP2
protein ubiquitination	Gene Ontology	GO:0016567	2	0.590074	WWP2|RAB40B
protein dimerization activity	Gene Ontology	GO:0046983	1	0.595723	HES6
axon guidance	Gene Ontology	GO:0007411	1	0.598986	TUBB3
positive regulation of ERK1 and ERK2 cascade	Gene Ontology	GO:0070374	1	0.605435	GPR55
postsynaptic density	Gene Ontology	GO:0014069	1	0.608621	SYN3
endocytosis	Gene Ontology	GO:0006897	1	0.618025	ATP6V1H
focal adhesion	Gene Ontology	GO:0005925	1	0.618025	LIMS1
protein domain specific binding	Gene Ontology	GO:0019904	1	0.624169	TRA2B
inflammatory response	Gene Ontology	GO:0006954	1	0.630214	DPEP1
cellular response to DNA damage stimulus	Gene Ontology	GO:0006974	1	0.633201	LYN
transcription corepressor activity	Gene Ontology	GO:0003714	1	0.636164	MTA3
cytoplasmic vesicle	Gene Ontology	GO:0031410	1	0.639102	AMOTL2
protein binding	Gene Ontology	GO:0005515	1	0.656245	CDH1
cytoskeleton	Gene Ontology	GO:0005856	1	0.683035	FARP2
mRNA binding	Gene Ontology	GO:0003729	1	0.700542	TRA2B
nuclear chromatin	Gene Ontology	GO:0000790	1	0.702963	PGR
cell migration	Gene Ontology	GO:0016477	1	0.707747	NCK2
extracellular matrix	Gene Ontology	GO:0031012	1	0.721644	CPN2
endosome	Gene Ontology	GO:0005768	1	0.730541	RAB40B
axon	Gene Ontology	GO:0030424	1	0.734883	SLC5A7
actin filament binding	Gene Ontology	GO:0051015	1	0.737028	THAP4
multicellular organism development	Gene Ontology	GO:0007275	1	0.753577	RYK
GTPase activator activity	Gene Ontology	GO:0005096	1	0.759512	ACAP2
ubiquitin protein ligase activity	Gene Ontology	GO:0061630	1	0.781864	WWP2
positive regulation of GTPase activity	Gene Ontology	GO:0043547	1	0.781864	ACAP2
glutamatergic synapse	Gene Ontology	GO:0098978	1	0.802147	SYN3
protein serine/threonine kinase activity	Gene Ontology	GO:0004674	1	0.814616	NUAK1
negative regulation of transcription, DNA-templated	Gene Ontology	GO:0045892	1	0.817609	SIX3
positive regulation of cell population proliferation	Gene Ontology	GO:0008284	1	0.829108	MTA3
proteolysis	Gene Ontology	GO:0006508	1	0.877643	DPEP1
mitochondrion	Gene Ontology	GO:0005739	3	0.878104	ALDH1L2|DTYMK|SPG7
protein kinase binding	Gene Ontology	GO:0019901	1	0.889053	RB1CC1
extracellular space	Gene Ontology	GO:0005615	3	0.936885	CPN2|DNAJB11|BPIFCB
regulation of transcription by RNA polymerase II	Gene Ontology	GO:0006357	1	0.960426	ST18
