# Supplementary material for: Identification of Novel Genetic Loci Involved in Testis Traits of the Jiangxi Local Breed Based on GWAS Analyses
Source: Genes (Basel). 2025 May 27;16(6):637. doi: 10.3390/genes16060637 (PMC12193209; doi:10.3390/genes16060637)
Supplement: Supplementary file 1 [file genes-16-00637-s001.zip › Supplementary File S7.xlsx]

## Sheet: 262个候选基因
Gene name				A4GNT	1
A4GNT	1			ABCG8	1
ABCG8	1			ACAP2	1
ACAP2	1			ACSF3	1
ACSF3	1			AGXT	1
AGXT	1			ALDH1L2	1
ALDH1L2	1			AMOTL2	1
AMOTL2	1			AP1G1	1
AP1G1	1			APOD	1
APOD	1			APPL2	1
APPL2	1			ATP13A3	1
ATP13A3	1			ATP13A4	1
ATP13A4	1			ATP13A5	1
ATP13A5	1			ATP6V1H	1
ATP6V1H	1			B3GNTL1	1
B3GNTL1	1			BANP	1
BANP	1			BDH1B	1
BDH1B	1			BOK	1
BOK	1			BPIFCB	1
BPIFCB	1			CAMKMT	1
C18H17orf62	1			CCDC138	1
C1H12ORF73	1			CCDC82	1
C1H2ORF40	1			CD7	1
C1H2ORF49	1			CDH1	1
CAMKMT	1			CDH15	1
CCDC138	1			CDH3	1
CCDC82	1			CDK10	1
CD7	1			CDRT1	1
CDH1	1			CDT1	1
CDH15	1			CEP19	1
CDH3	1			CFAP52	1
CDK10	1			CHCHD7	1
CDRT1	1			CHST4	1
CDT1	1			CKAP4	1
CEP19	1			CLDN1	1
CFAP52	1			COPS9	1
CHCHD7	1			CPN2	1
CHST4	1			CPNE7	1
CKAP4	1			CSMD1	1
CLDN1	1			CTU2	1
COPS9	1			CYB5B	1
CPN2	1			DACH1	1
CPNE7	1			DEF8	1
CSMD1	1			DIS3	1
CTU2	1			DNAJB11	1
CYB5B	1			DPEP1	1
DACH1	1			DTYMK	1
DEF8	1			DYNC2LI1	1
DIS3	1			DZIP1L	1
DNAJB11	1			ERICH1	1
DPEP1	1			FAM18B1	1
DTYMK	1			FAM76B	1
DYNC2LI1	1			FARP2	1
DZIP1L	1			FGF12	1
ERD2L	1			GAL3ST4	1
ERICH1	1			GAS8	1
FAM150A	1			GCC2	1
FAM18B1	1			GLT8D2	1
FAM76B	1			GMNC	1
FARP2	1			GP5	1
FGF12	1			GPR35	1
GAL3ST4	1			GPR55	1
GAS8	1			HAS3	1
GCC2	1			HES6	1
GLT8D2	1			IGF2BP2	1
GMNC	1			IL17C	1
GP5	1			JPH3	1
GPR35	1			KIF20AL	1
GPR35L	1			KLF12	1
GPR55	1			KLHL30	1
HAS3	1			LARGE1	1
HES6	1			LIMS1	1
HS3ST3B1	1			LOC101748451	1
IGF2BP2	1			LOC107051857	1
IL17C	1			LOC107052717	1
JPH3	1			LOC112532681	1
KIF20AL	1			LOC771085	1
KLF12	1			LOC776067	1
KLHL30	1			LRRC15	1
LARGE1	1			LSG1	1
LIMS1	1			LYN	1
LOC101748451	1			LYPLA1	1
LOC101748697	1			MAML2	1
LOC101749719	1			MB21D2	1
LOC101749885	1			MC1R	1
LOC101750546	1			MOS	1
LOC101750912	1			MRPL15	1
LOC101750952	1			MRPS22	1
LOC101751045	1			MRPS9	1
LOC101751432	1			MTA3	1
LOC107051641	1			MTERF2	1
LOC107051838	1			MTMR2	1
LOC107051840	1			MZT1	1
LOC107051857	1			NFAT5	1
LOC107051858	1			NFYB	1
LOC107051860	1			NIP7	1
LOC107051862	1			NPBWR1	1
LOC107051914	1			NT5DC3	1
LOC107051983	1			NUAK1	1
LOC107051986	1			OGFOD3	1
LOC107051990	1			OPRK1	1
LOC107052371	1			OTOS	1
LOC107052373	1			P3H2	1
LOC107052378	1			PCMTD1	1
LOC107052717	1			PENK	1
LOC107052722	1			PFKL	1
LOC107052724	1			PGR	1
LOC107052731	1			PHLPP2	1
LOC107052929	1			PLAG1	1
LOC107052931	1			PLEKHH2	1
LOC107052932	1			PMFBP1	1
LOC107052937	1			PMP22	1
LOC107053139	1			POU3F3	1
LOC107054105	1			PPM1B	1
LOC107054327	1			PPP1R2	1
LOC107054328	1			PPP1R7	1
LOC107054735	1			PRDM4	1
LOC107054737	1			PTTG1IP	1
LOC107054740	1			RAB40B	1
LOC107055587	1			RB1CC1	1
LOC107055922	1			RGS20	1
LOC112530027	1			RNF168	1
LOC112531514	1			RP1	1
LOC112531515	1			RPL13	1
LOC112531516	1			RPS20	1
LOC112531517	1			RTCB	1
LOC112531518	1			RYK	1
LOC112531519	1			SDR16C5	1
LOC112531801	1			SIX3	1
LOC112531854	1			SLC3A1	1
LOC112531855	1			SLC41A2	1
LOC112531856	1			SLC5A7	1
LOC112531857	1			SLCO2A1	1
LOC112531997	1			SNED1	1
LOC112532681	1			SNTB2	1
LOC112532977	1			SOX17	1
LOC112533017	1			SPG7	1
LOC112533289	1			SPIRE2	1
LOC112533307	1			ST18	1
LOC112533310	1			ST6GAL1	1
LOC417328	1			SULT1C3	1
LOC421118	1			SUMO3	1
LOC771085	1			SYN3	1
LOC776067	1			TAT	1
LRRC15	1			TBC1D24L	1
LSG1	1			TCEA1	1
LYN	1			TCF25	1
LYPLA1	1			TDRP	1
MAML2	1			TEKT3	1
MB21D2	1			TGS1	1
MC1R	1			THAP4	1
MIR140	1			TM4SF19	1
MIR1571	1			TMCO7	1
MIR1577	1			TMEM207	1
MIR1608	1			TMEM68	1
MIR1612	1			TNRC6C	1
MIR1704	1			TRA2B	1
MIR1743	1			TRAPPC2L	1
MIR6570	1			TSPEAR	1
MIR6667	1			TUBB3	1
MIR7450	1			UBE2G2	1
MOS	1			UBXN7	1
MRPL15	1			USP43	1
MRPS22	1			UTP4	1
MRPS9	1			UTS2B	1
MTA3	1			VPS4A	1
MTERF2	1			WDR45B	1
MTMR2	1			WDR53	1
MZT1	1			WWP2	1
NCK2	1			XKR4	1
NFAT5	1			XXYLT1	1
NFYB	1			ZC3H18	1
NIP7	1			ZFHX3	1
NPBWR1	1			ZFPM1	1
NT5DC3	1			ZNF276	1
NUAK1	1			ZNF469	1
OGFOD3	1			ZNF750	1
OPRK1	1			ZNF821	1
OTOS	1			A1CF	#N/A
P3H2	1			A2M	#N/A
PCMTD1	1			A2ML1	#N/A
PENK	1			A2ML2	#N/A
PFKL	1			A2ML3	#N/A
PGR	1			A2ML4	#N/A
PHLPP2	1			A4GALT	#N/A
PLAG1	1			AAAS	#N/A
PLEKHH2	1			AACS	#N/A
PMFBP1	1			AADAC	#N/A
PMP22	1			AADACL3A	#N/A
POU3F3	1			AADACL3B	#N/A
PPM1B	1			AADACL3C	#N/A
PPP1R2	1			AADACL4A	#N/A
PPP1R7	1			AADACL4B	#N/A
PRDM4	1			AADAT	#N/A
PTTG1IP	1			AAED1	#N/A
RAB40B	1			AAGAB	#N/A
RB1CC1	1			AAK1	#N/A
RGS20	1			AAMDC	#N/A
RNF168	1			AAMP	#N/A
RP1	1			AANAT	#N/A
RP1-2	1			AAR2	#N/A
RPL13	1			AARS1	#N/A
RPS20	1			AARS2	#N/A
RTCB	1			AARSD1	#N/A
RYK	1			AASDH	#N/A
SDR16C5	1			AASDHPPT	#N/A
SEPT2	1			AASS	#N/A
SEPT9	1			AATF	#N/A
SIX3	1			AATK	#N/A
SLC3A1	1			ABAT	#N/A
SLC41A2	1			ABCA1	#N/A
SLC5A7	1			ABCA12	#N/A
SLCO2A1	1			ABCA13	#N/A
SNED1	1			ABCA2	#N/A
SNTB2	1			ABCA3	#N/A
SOX17	1			ABCA4	#N/A
SPG7	1			ABCA5	#N/A
SPIRE2	1			ABCA7	#N/A
ST18	1			ABCA8	#N/A
ST6GAL1	1			ABCA9	#N/A
SULT1C3	1			ABCB1	#N/A
SUMO3	1			ABCB10	#N/A
SYN3	1			ABCB11	#N/A
TAT	1			ABCB1LA	#N/A
TBC1D24L	1			ABCB5	#N/A
TCEA1	1			ABCB6	#N/A
TCF25	1			ABCB7	#N/A
TDRP	1			ABCB8	#N/A
TEKT3	1			ABCB9	#N/A
TGS1	1			ABCC1	#N/A
THAP4	1			ABCC10	#N/A
TM4SF19	1			ABCC13	#N/A
TMCO7	1			ABCC2	#N/A
TMEM207	1			ABCC3	#N/A
TMEM68	1			ABCC4	#N/A
TMEM68L	1			ABCC5	#N/A
TNRC6C	1			ABCC6	#N/A
TRA2B	1			ABCC8	#N/A
TRAPPC2L	1			ABCC9	#N/A
TRNAI-UAU	1			ABCD2	#N/A
TRNAM-CAU	1			ABCD3	#N/A
TRNAQ-CUG	1			ABCD4	#N/A
TRNAQ-UUG	1			ABCE1	#N/A
TSPEAR	1			ABCF2	#N/A
TUBB3	1			ABCF3	#N/A
UBE2G2	1			ABCG1	#N/A
UBXN7	1			ABCG2	#N/A
USP43	1			ABCG4	#N/A
UTP4	1			ABCG5	#N/A
UTS2B	1			ABHD1	#N/A
VPS4A	1			ABHD10	#N/A
WDR45B	1			ABHD11	#N/A
WDR53	1			ABHD12	#N/A
WWP2	1			ABHD12B	#N/A
XKR4	1			ABHD13	#N/A
XXYLT1	1			ABHD14A	#N/A
ZC3H18	1			ABHD17A	#N/A
ZFHX3	1			ABHD17B	#N/A
ZFPM1	1			ABHD17C	#N/A
ZNF276	1			ABHD18	#N/A
ZNF469	1			ABHD2	#N/A
ZNF750	1			ABHD3	#N/A
ZNF821	1			ABHD4	#N/A
				ABHD6	#N/A
				ABHD8	#N/A
				ABI1	#N/A
				ABI2	#N/A
				ABI3	#N/A
				ABI3BP	#N/A
				ABL1	#N/A
				ABL2	#N/A
				ABLIM1	#N/A
				ABLIM2	#N/A
				ABLIM3	#N/A
				ABR	#N/A
				ABRA	#N/A
				ABRACL	#N/A
				ABTB1	#N/A
				ABTB2	#N/A
				ACAA1	#N/A
				ACAA2	#N/A
				ACACA	#N/A
				ACACB	#N/A
				ACAD11	#N/A
				ACAD8	#N/A
				ACAD9	#N/A
				ACADL	#N/A
				ACADS	#N/A
				ACADSB	#N/A
				ACAN	#N/A
				ACAP3	#N/A
				ACAT1	#N/A
				ACAT2	#N/A
				ACBD3	#N/A
				ACBD4	#N/A
				ACBD5	#N/A
				ACBD6	#N/A
				ACBD7	#N/A
				ACCS	#N/A
				ACCSL	#N/A
				ACD	#N/A
				ACE	#N/A
				ACE2	#N/A
				ACER1	#N/A
				ACER2	#N/A
				ACER3	#N/A
				ACHE	#N/A
				ACIN1	#N/A
				ACKR1	#N/A
				ACKR2	#N/A
				ACKR4	#N/A
				ACLY	#N/A
				ACMSD	#N/A
				ACO1	#N/A
				ACO2	#N/A
				ACOD1	#N/A
				ACOD1L	#N/A
				ACOT11	#N/A
				ACOT12	#N/A
				ACOT6	#N/A
				ACOT7	#N/A
				ACOT8	#N/A
				ACOT9	#N/A
				ACOX1	#N/A
				ACOX2	#N/A
				ACOX3	#N/A
				ACP1	#N/A
				ACP2	#N/A
				ACP5	#N/A
				ACP6	#N/A
				ACPP	#N/A
				ACR	#N/A
				ACRBP	#N/A
				ACRL	#N/A
				ACSBG1	#N/A
				ACSBG2	#N/A
				ACSF2	#N/A
				ACSL1	#N/A
				ACSL3	#N/A
				ACSL4	#N/A
				ACSL5	#N/A
				ACSL6	#N/A
				ACSM3	#N/A
				ACSM4	#N/A
				ACSM5	#N/A
				ACSS1A	#N/A
				ACSS1B	#N/A
				ACSS2	#N/A
				ACSS3	#N/A
				ACTA1	#N/A
				ACTA2	#N/A
				ACTB	#N/A
				ACTBL2	#N/A
				ACTC1	#N/A
				ACTG1	#N/A
				ACTG2	#N/A
				ACTL6A	#N/A
				ACTL9	#N/A
				ACTN1	#N/A
				ACTN2	#N/A
				ACTN4	#N/A
				ACTR10	#N/A
				ACTR10L	#N/A
				ACTR1A	#N/A
				ACTR2	#N/A
				ACTR3	#N/A
				ACTR3B	#N/A
				ACTR5	#N/A
				ACTR6	#N/A
				ACTR8	#N/A
				ACTRT2	#N/A
				ACVR1B	#N/A
				ACVR1C	#N/A
				ACVR2A	#N/A
				ACVR2B	#N/A
				ACVRL1	#N/A
				ACY1	#N/A
				ACYP1	#N/A
				ACYP2	#N/A
				ADA	#N/A
				ADAL	#N/A
				ADAM10	#N/A
				ADAM11	#N/A
				ADAM12	#N/A
				ADAM15	#N/A
				ADAM17	#N/A
				ADAM19	#N/A
				ADAM20	#N/A
				ADAM20L	#N/A
				ADAM22	#N/A
				ADAM23	#N/A
				ADAM32	#N/A
				ADAM32L1	#N/A
				ADAM32L2	#N/A
				ADAM33	#N/A
				ADAM8	#N/A
				ADAM9	#N/A
				ADAM9L	#N/A
				ADAMDEC1	#N/A
				ADAMTS1	#N/A
				ADAMTS10	#N/A
				ADAMTS12	#N/A
				ADAMTS13	#N/A
				ADAMTS14	#N/A
				ADAMTS15	#N/A
				ADAMTS17	#N/A
				ADAMTS18	#N/A
				ADAMTS19	#N/A
				ADAMTS2	#N/A
				ADAMTS20	#N/A
				ADAMTS3	#N/A
				ADAMTS4	#N/A
				ADAMTS5	#N/A
				ADAMTS6	#N/A
				ADAMTS7	#N/A
				ADAMTS8	#N/A
				ADAMTS9	#N/A
				ADAMTSL1	#N/A
				ADAMTSL2	#N/A
				ADAMTSL2L	#N/A
				ADAMTSL3	#N/A
				ADAMTSL5	#N/A
				ADAP1	#N/A
				ADAP1L	#N/A
				ADAP2	#N/A
				ADAR	#N/A
				ADARB1	#N/A
				ADARB2	#N/A
				ADAT1	#N/A
				ADAT2	#N/A
				ADCK1	#N/A
				ADCK2	#N/A
				ADCK5	#N/A
				ADCY1	#N/A
				ADCY10L1	#N/A
				ADCY10L11	#N/A
				ADCY10L13	#N/A
				ADCY10L4	#N/A
				ADCY10L6	#N/A
				ADCY2	#N/A
				ADCY3	#N/A
				ADCY6	#N/A
				ADCY7	#N/A
				ADCY8	#N/A
				ADCY9	#N/A
				ADCYAP1	#N/A
				ADCYAP1R1	#N/A
				ADD1	#N/A
				ADD2	#N/A
				ADD3	#N/A
				ADGB	#N/A
				ADGRA1	#N/A
				ADGRA2	#N/A
				ADGRA3	#N/A
				ADGRB1	#N/A
				ADGRB2	#N/A
				ADGRB3	#N/A
				ADGRD1	#N/A
				ADGRD2	#N/A
				ADGRF4	#N/A
				ADGRF5	#N/A
				ADGRG1	#N/A
				ADGRG2	#N/A
				ADGRG3	#N/A
				ADGRG4	#N/A
				ADGRG5	#N/A
				ADGRG6	#N/A
				ADGRG7	#N/A
				ADGRL2	#N/A
				ADGRL3	#N/A
				ADGRL4	#N/A
				ADGRV1	#N/A
				ADH1C	#N/A
				ADH4	#N/A
				ADH6	#N/A
				ADHFE1	#N/A
				ADI1	#N/A
				ADIPOQ	#N/A
				ADIPOR1	#N/A
				ADIPOR2	#N/A
				ADIRF	#N/A
				ADK	#N/A
				ADM	#N/A
				ADM2	#N/A
				ADMP	#N/A
				ADNP	#N/A
				ADNP2	#N/A
				ADO	#N/A
				ADORA1	#N/A
				ADORA2A	#N/A
				ADORA2B	#N/A
				ADORA3	#N/A
				ADPGK	#N/A
				ADPRH	#N/A
				ADPRHL	#N/A
				ADPRHL1	#N/A
				ADPRHL2	#N/A
				ADPRM	#N/A
				ADRA1A	#N/A
				ADRA1B	#N/A
				ADRA1D	#N/A
				ADRA2A	#N/A
				ADRA2B	#N/A
				ADRA2BL2	#N/A
				ADRA2C	#N/A
				ADRB1	#N/A
				ADRB2	#N/A
				ADRB3	#N/A
				ADRM1	#N/A
				ADSL	#N/A
				ADSS1	#N/A
				ADSS2	#N/A
				ADTRP	#N/A
				AEBP1	#N/A
				AEBP2	#N/A
				AEN	#N/A
				AES	#N/A
				AFAP1	#N/A
				AFAP1L1	#N/A
				AFAP1L2	#N/A
				AFDN	#N/A
				AFF1	#N/A
				AFF2	#N/A
				AFF3	#N/A
				AFF4	#N/A
				AFG1L	#N/A
				AFG3L2	#N/A
				AFMID	#N/A
				AFP	#N/A
				AFTPH	#N/A
				AGA	#N/A
				AGAP1	#N/A
				AGAP3	#N/A
				AGBL1	#N/A
				AGBL2	#N/A
				AGBL3	#N/A
				AGBL5	#N/A
				AGFG1	#N/A
				AGGF1	#N/A
				AGK	#N/A
				AGL	#N/A
				AGMAT	#N/A
				AGMO	#N/A
				AGO1	#N/A
				AGO2	#N/A
				AGO3	#N/A
				AGO4	#N/A
				AGPAT1	#N/A
				AGPAT2	#N/A
				AGPAT3	#N/A
				AGPAT4	#N/A
				AGPAT5	#N/A
				AGPS	#N/A
				AGR2	#N/A
				AGR3	#N/A
				AGRN	#N/A
				AGRP	#N/A
				AGT	#N/A
				AGTPBP1	#N/A
				AGTR1	#N/A
				AGTR2	#N/A
				AGTRAP	#N/A
				AGXT2	#N/A
				AHCTF1	#N/A
				AHCY	#N/A
				AHCYL1	#N/A
				AHCYL2	#N/A
				AHDC1	#N/A
				AHI1	#N/A
				AHNAK2	#N/A
				AHR1A	#N/A
				AHR1B	#N/A
				AHR2	#N/A
				AHRR	#N/A
				AHSA1	#N/A
				AHSA2	#N/A
				AHSG	#N/A
				AICDA	#N/A
				AIDA	#N/A
				AIFM1	#N/A
				AIFM2	#N/A
				AIFM3	#N/A
				AIG1	#N/A
				AIM1	#N/A
				AIM1L	#N/A
				AIMP1	#N/A
				AIMP2	#N/A
				AIP	#N/A
				AIPL1	#N/A
				AIRE	#N/A
				AJAP1	#N/A
				AK1	#N/A
				AK2	#N/A
				AK3	#N/A
				AK4	#N/A
				AK5	#N/A
				AK6	#N/A
				AK7	#N/A
				AK8	#N/A
				AK9	#N/A
				AKAIN1	#N/A
				AKAP1	#N/A
				AKAP10	#N/A
				AKAP11	#N/A
				AKAP12	#N/A
				AKAP13	#N/A
				AKAP14	#N/A
				AKAP17A	#N/A
				AKAP17B	#N/A
				AKAP5	#N/A
				AKAP6	#N/A
				AKAP7	#N/A
				AKAP8	#N/A
				AKAP8L	#N/A
				AKAP9	#N/A
				AKIP1	#N/A
				AKIRIN2	#N/A
				AKNA	#N/A
				AKNAD1	#N/A
				AKR1A1	#N/A
				AKR1B1	#N/A
				AKR1B10	#N/A
				AKR1D1	#N/A
				AKR1E2	#N/A
				AKR7A2	#N/A
				AKT1	#N/A
				AKT3	#N/A
				AKTIP	#N/A
				ALAD	#N/A
				ALAS1	#N/A
				ALB	#N/A
				ALC	#N/A
				ALCAM	#N/A
				ALDH18A1	#N/A
				ALDH1A1	#N/A
				ALDH1A2	#N/A
				ALDH1A3	#N/A
				ALDH2	#N/A
				ALDH3A2	#N/A
				ALDH3B1	#N/A
				ALDH3B2	#N/A
				ALDH4A1	#N/A
				ALDH5A1	#N/A
				ALDH6A1	#N/A
				ALDH7A1	#N/A
				ALDH8A1	#N/A
				ALDH9A1	#N/A
				ALDOA	#N/A
				ALDOB	#N/A
				ALDOC	#N/A
				ALG1	#N/A
				ALG10	#N/A
				ALG11	#N/A
				ALG12	#N/A
				ALG13	#N/A
				ALG14	#N/A
				ALG2	#N/A
				ALG3	#N/A
				ALG5	#N/A
				ALG6	#N/A
				ALG8	#N/A
				ALG9	#N/A
				ALK	#N/A
				ALKBH1	#N/A
				ALKBH2	#N/A
				ALKBH3	#N/A
				ALKBH4	#N/A
				ALKBH5	#N/A
				ALKBH8	#N/A
				ALMS1	#N/A
				ALOX15B	#N/A
				ALOX5	#N/A
				ALOX5AP	#N/A
				ALPI	#N/A
				ALPK1	#N/A
				ALPK2	#N/A
				ALPK3	#N/A
				ALPL	#N/A
				ALPPL	#N/A
				ALS2	#N/A
				ALS2L	#N/A
				ALX1	#N/A
				ALX4	#N/A
				ALYREF	#N/A
				AMACR	#N/A
				AMBP	#N/A
				AMBRA1	#N/A
				AMD1	#N/A
				AMDHD1	#N/A
				AMDHD2	#N/A
				AMER1	#N/A
				AMER2	#N/A
				AMER3	#N/A
				AMFR	#N/A
				AMH	#N/A
				AMHR2	#N/A
				AMIGO2	#N/A
				AMIGO3	#N/A
				AMMECR1	#N/A
				AMMECR1L	#N/A
				AMN	#N/A
				AMN1	#N/A
				AMOT	#N/A
				AMOTL1	#N/A
				AMPD1	#N/A
				AMPD2	#N/A
				AMPD3	#N/A
				AMPH	#N/A
				AMT	#N/A
				AMY1A	#N/A
				AMY2A	#N/A
				AMZ2	#N/A
				ANAPC1	#N/A
				ANAPC10	#N/A
				ANAPC11	#N/A
				ANAPC13	#N/A
				ANAPC15	#N/A
				ANAPC16	#N/A
				ANAPC2	#N/A
				ANAPC4	#N/A
				ANAPC5	#N/A
				ANAPC7	#N/A
				ANGEL1	#N/A
				ANGEL2	#N/A
				ANGPT1	#N/A
				ANGPT1L	#N/A
				ANGPT2	#N/A
				ANGPT4	#N/A
				ANGPTL1	#N/A
				ANGPTL2	#N/A
				ANGPTL3	#N/A
				ANGPTL4	#N/A
				ANGPTL5	#N/A
				ANGPTL6	#N/A
				ANGPTL7	#N/A
				ANK1	#N/A
				ANK2	#N/A
				ANK3	#N/A
				ANKDD1A	#N/A
				ANKDD1B	#N/A
				ANKEF1	#N/A
				ANKFN1	#N/A
				ANKFN1L	#N/A
				ANKFY1	#N/A
				ANKH	#N/A
				ANKHD1	#N/A
				ANKIB1	#N/A
				ANKK1	#N/A
				ANKLE1	#N/A
				ANKLE2	#N/A
				ANKMY1	#N/A
				ANKMY2	#N/A
				ANKRA2	#N/A
				ANKRD1	#N/A
				ANKRD10	#N/A
				ANKRD11	#N/A
				ANKRD12	#N/A
				ANKRD13A	#N/A
				ANKRD13B	#N/A
				ANKRD13C	#N/A
				ANKRD13D	#N/A
				ANKRD16	#N/A
				ANKRD17	#N/A
				ANKRD2	#N/A
				ANKRD22	#N/A
				ANKRD24	#N/A
				ANKRD26	#N/A
				ANKRD27	#N/A
				ANKRD28	#N/A
				ANKRD29	#N/A
				ANKRD31	#N/A
				ANKRD33	#N/A
				ANKRD33B	#N/A
				ANKRD34B	#N/A
				ANKRD34C	#N/A
				ANKRD39	#N/A
				ANKRD40	#N/A
				ANKRD42	#N/A
				ANKRD44	#N/A
				ANKRD46	#N/A
				ANKRD49	#N/A
				ANKRD50	#N/A
				ANKRD52	#N/A
				ANKRD54	#N/A
				ANKRD55	#N/A
				ANKRD6	#N/A
				ANKRD60	#N/A
				ANKRD61	#N/A
				ANKRD66	#N/A
				ANKRD9	#N/A
				ANKRD9L	#N/A
				ANKS1A	#N/A
				ANKS1B	#N/A
				ANKS3	#N/A
				ANKS4B	#N/A
				ANKS6	#N/A
				ANKZF1	#N/A
				ANLN	#N/A
				ANO1	#N/A
				ANO10	#N/A
				ANO2	#N/A
				ANO3	#N/A
				ANO4	#N/A
				ANO5	#N/A
				ANO6	#N/A
				ANO8	#N/A
				ANO9	#N/A
				ANOS1	#N/A
				ANP32A	#N/A
				ANP32B	#N/A
				ANP32E	#N/A
				ANPEP	#N/A
				ANTXR1	#N/A
				ANTXR2	#N/A
				ANTXRL	#N/A
				ANXA1	#N/A
				ANXA10	#N/A
				ANXA11	#N/A
				ANXA13	#N/A
				ANXA2	#N/A
				ANXA4	#N/A
				ANXA5	#N/A
				ANXA6	#N/A
				ANXA7	#N/A
				ANXA8L1	#N/A
				AOAH	#N/A
				AOC1	#N/A
				AOC3	#N/A
				AOPEP	#N/A
				AOX1	#N/A
				AOX2	#N/A
				AP1AR	#N/A
				AP1B1	#N/A
				AP1M1	#N/A
				AP1S2	#N/A
				AP1S3	#N/A
				AP2A2	#N/A
				AP2B1	#N/A
				AP2M1	#N/A
				AP2S1	#N/A
				AP3B1	#N/A
				AP3B2	#N/A
				AP3D1	#N/A
				AP3M1	#N/A
				AP3M2	#N/A
				AP3S1	#N/A
				AP3S2	#N/A
				AP4B1	#N/A
				AP4E1	#N/A
				AP4M1	#N/A
				AP4S1	#N/A
				AP5M1	#N/A
				AP5Z1	#N/A
				APAF1	#N/A
				APBA1	#N/A
				APBA2	#N/A
				APBA3	#N/A
				APBB1	#N/A
				APBB1IP	#N/A
				APBB2	#N/A
				APBB3	#N/A
				APC	#N/A
				APC2	#N/A
				APCDD1	#N/A
				APCDD1L	#N/A
				APEH	#N/A
				APELA	#N/A
				APEX1	#N/A
				APH1A	#N/A
				APH1AL	#N/A
				API5	#N/A
				APIP	#N/A
				APLF	#N/A
				APLN	#N/A
				APLNR	#N/A
				APLP2	#N/A
				APMAP	#N/A
				APOA1	#N/A
				APOA1BP	#N/A
				APOA2	#N/A
				APOA4	#N/A
				APOA5	#N/A
				APOB	#N/A
				APOBEC2	#N/A
				APOBEC4	#N/A
				APOC3	#N/A
				APOF	#N/A
				APOH	#N/A
				APOLD1	#N/A
				APOO	#N/A
				APOOL	#N/A
				APOPT1	#N/A
				APOV1	#N/A
				APP	#N/A
				APPBP2	#N/A
				APPL1	#N/A
				APRT	#N/A
				APTX	#N/A
				AQP1	#N/A
				AQP10	#N/A
				AQP11	#N/A
				AQP12A	#N/A
				AQP2	#N/A
				AQP3	#N/A
				AQP4	#N/A
				AQP5	#N/A
				AQP7	#N/A
				AQP8	#N/A
				AQP9	#N/A
				AQR	#N/A
				AR	#N/A
				ARAP2	#N/A
				ARAP3	#N/A
				ARC	#N/A
				ARCN1	#N/A
				AREG	#N/A
				AREL1	#N/A
				ARF1	#N/A
				ARF3	#N/A
				ARF4	#N/A
				ARF5	#N/A
				ARF6	#N/A
				ARFGAP1	#N/A
				ARFGAP2	#N/A
				ARFGAP3	#N/A
				ARFGEF1	#N/A
				ARFGEF2	#N/A
				ARFGEF3	#N/A
				ARFIP1	#N/A
				ARFIP2	#N/A
				ARFRP1	#N/A
				ARG2	#N/A
				ARGLU1	#N/A
				ARHGAP1	#N/A
				ARHGAP10	#N/A
				ARHGAP11B	#N/A
				ARHGAP12	#N/A
				ARHGAP15	#N/A
				ARHGAP17	#N/A
				ARHGAP18	#N/A
				ARHGAP19	#N/A
				ARHGAP20	#N/A
				ARHGAP20B	#N/A
				ARHGAP21	#N/A
				ARHGAP22	#N/A
				ARHGAP23	#N/A
				ARHGAP24	#N/A
				ARHGAP25	#N/A
				ARHGAP26	#N/A
				ARHGAP27	#N/A
				ARHGAP28	#N/A
				ARHGAP29	#N/A
				ARHGAP31	#N/A
				ARHGAP33	#N/A
				ARHGAP33L1	#N/A
				ARHGAP33L4	#N/A
				ARHGAP33L6	#N/A
				ARHGAP35	#N/A
				ARHGAP36	#N/A
				ARHGAP39	#N/A
				ARHGAP39L	#N/A
				ARHGAP40	#N/A
				ARHGAP42	#N/A
				ARHGAP44	#N/A
				ARHGAP45	#N/A
				ARHGAP5	#N/A
				ARHGAP6	#N/A
				ARHGAP8	#N/A
				ARHGDIA	#N/A
				ARHGDIB	#N/A
				ARHGDIG	#N/A
				ARHGEF1	#N/A
				ARHGEF10	#N/A
				ARHGEF10L	#N/A
				ARHGEF11	#N/A
				ARHGEF12	#N/A
				ARHGEF16	#N/A
				ARHGEF17	#N/A
				ARHGEF18	#N/A
				ARHGEF2	#N/A
				ARHGEF26	#N/A
				ARHGEF28	#N/A
				ARHGEF3	#N/A
				ARHGEF33	#N/A
				ARHGEF37	#N/A
				ARHGEF38	#N/A
				ARHGEF39	#N/A
				ARHGEF4	#N/A
				ARHGEF5	#N/A
				ARHGEF6	#N/A
				ARHGEF7	#N/A
				ARHGEF7L	#N/A
				ARHGEF9	#N/A
				ARID1A	#N/A
				ARID1B	#N/A
				ARID2	#N/A
				ARID3A	#N/A
				ARID3B	#N/A
				ARID3C	#N/A
				ARID4A	#N/A
				ARID4B	#N/A
				ARID5A	#N/A
				ARID5B	#N/A
				ARIH1	#N/A
				ARIH2	#N/A
				ARL1	#N/A
				ARL10	#N/A
				ARL11	#N/A
				ARL13A	#N/A
				ARL13B	#N/A
				ARL14	#N/A
				ARL14EP	#N/A
				ARL14EPL	#N/A
				ARL15	#N/A
				ARL16	#N/A
				ARL2	#N/A
				ARL2BP	#N/A
				ARL3	#N/A
				ARL4A	#N/A
				ARL4C	#N/A
				ARL5A	#N/A
				ARL5B	#N/A
				ARL6	#N/A
				ARL6IP1	#N/A
				ARL6IP4	#N/A
				ARL6IP5	#N/A
				ARL8A	#N/A
				ARL8B	#N/A
				ARL8BL	#N/A
				ARL9	#N/A
				ARMC1	#N/A
				ARMC10	#N/A
				ARMC2	#N/A
				ARMC3	#N/A
				ARMC4	#N/A
				ARMC6	#N/A
				ARMC7	#N/A
				ARMC8	#N/A
				ARMC9	#N/A
				ARMH3	#N/A
				ARMH4	#N/A
				ARNT	#N/A
				ARNT2	#N/A
				ARNTL	#N/A
				ARNTL2	#N/A
				ARPC1A	#N/A
				ARPC1B	#N/A
				ARPC2	#N/A
				ARPC3	#N/A
				ARPC4	#N/A
				ARPC5	#N/A
				ARPC5L	#N/A
				ARPP19	#N/A
				ARPP21	#N/A
				ARR3	#N/A
				ARRDC1	#N/A
				ARRDC2	#N/A
				ARRDC3	#N/A
				ARRDC4	#N/A
				ARRDC5	#N/A
				ARSA	#N/A
				ARSB	#N/A
				ARSG	#N/A
				ARSH	#N/A
				ARSI	#N/A
				ARSJ	#N/A
				ARSK	#N/A
				ART1	#N/A
				ART1L1	#N/A
				ART1L2	#N/A
				ART1L3	#N/A
				ART4	#N/A
				ART7B	#N/A
				ART7C	#N/A
				ARTN	#N/A
				ARV1	#N/A
				ARVCF	#N/A
				ARX	#N/A
				AS3MT	#N/A
				ASAH1	#N/A
				ASAH2	#N/A
				ASAP1	#N/A
				ASAP2	#N/A
				ASAP3	#N/A
				ASB1	#N/A
				ASB10	#N/A
				ASB11	#N/A
				ASB12	#N/A
				ASB13	#N/A
				ASB14	#N/A
				ASB15	#N/A
				ASB18	#N/A
				ASB2	#N/A
				ASB3	#N/A
				ASB4	#N/A
				ASB5	#N/A
				ASB6	#N/A
				ASB7	#N/A
				ASB8	#N/A
				ASB9	#N/A
				ASCC1	#N/A
				ASCC2	#N/A
				ASCC3	#N/A
				ASCL1	#N/A
				ASCL2	#N/A
				ASCL3	#N/A
				ASCL4	#N/A
				ASF1A	#N/A
				ASH1L	#N/A
				ASH2L	#N/A
				ASIC1	#N/A
				ASIC2	#N/A
				ASIC4	#N/A
				ASIC5	#N/A
				ASIP	#N/A
				ASL	#N/A
				ASL1	#N/A
				ASMT	#N/A
				ASMTL	#N/A
				ASNS	#N/A
				ASNSD1	#N/A
				ASPA	#N/A
				ASPDH	#N/A
				ASPG	#N/A
				ASPH	#N/A
				ASPHD1	#N/A
				ASPM	#N/A
				ASPSCR1	#N/A
				ASRGL1	#N/A
				ASS1	#N/A
				ASTE1	#N/A
				ASTL	#N/A
				ASTN1	#N/A
				ASTN2	#N/A
				ASXL1	#N/A
				ASXL2	#N/A
				ASXL3	#N/A
				ASZ1	#N/A
				ATAD1	#N/A
				ATAD2	#N/A
				ATAD2B	#N/A
				ATAD3B	#N/A
				ATAD5	#N/A
				ATCAY	#N/A
				ATE1	#N/A
				ATF1	#N/A
				ATF2	#N/A
				ATF3	#N/A
				ATF4	#N/A
				ATF6B	#N/A
				ATF7	#N/A
				ATF7IP	#N/A
				ATG10	#N/A
				ATG101	#N/A
				ATG12	#N/A
				ATG13	#N/A
				ATG14	#N/A
				ATG16L2	#N/A
				ATG2A	#N/A
				ATG3	#N/A
				ATG4A	#N/A
				ATG4B	#N/A
				ATG4C	#N/A
				ATG5	#N/A
				ATG7	#N/A
				ATG9A	#N/A
				ATIC	#N/A
				ATL1	#N/A
				ATL2	#N/A
				ATM	#N/A
				ATMIN	#N/A
				ATN1	#N/A
				ATOH1	#N/A
				ATOH7	#N/A
				ATOH8	#N/A
				ATOX1	#N/A
				ATP10A	#N/A
				ATP10B	#N/A
				ATP10D	#N/A
				ATP11A	#N/A
				ATP11B	#N/A
				ATP11C	#N/A
				ATP12A	#N/A
				ATP13A1	#N/A
				ATP13A2	#N/A
				ATP1A1	#N/A
				ATP1B1	#N/A
				ATP1B3	#N/A
				ATP1B4	#N/A
				ATP23	#N/A
				ATP2A2	#N/A
				ATP2A3	#N/A
				ATP2B1	#N/A
				ATP2B2	#N/A
				ATP2B4	#N/A
				ATP2C1	#N/A
				ATP2C2	#N/A
				ATP4B	#N/A
				ATP5B	#N/A
				ATP5C1	#N/A
				ATP5D	#N/A
				ATP5E	#N/A
				ATP5F1AW	#N/A
				ATP5F1AZ	#N/A
				ATP5G1	#N/A
				ATP5G2	#N/A
				ATP5G3	#N/A
				ATP5H	#N/A
				ATP5I	#N/A
				ATP5J	#N/A
				ATP5J2	#N/A
				ATP5L	#N/A
				ATP5O	#N/A
				ATP5PB	#N/A
				ATP5S	#N/A
				ATP5SL	#N/A
				ATP6	#N/A
				ATP6AP1	#N/A
				ATP6AP1L	#N/A
				ATP6AP2	#N/A
				ATP6V0A1	#N/A
				ATP6V0A2	#N/A
				ATP6V0A4	#N/A
				ATP6V0B	#N/A
				ATP6V0C	#N/A
				ATP6V0D1	#N/A
				ATP6V0D2	#N/A
				ATP6V0E1	#N/A
				ATP6V0E2	#N/A
				ATP6V1A	#N/A
				ATP6V1B2	#N/A
				ATP6V1C1	#N/A
				ATP6V1C2	#N/A
				ATP6V1D	#N/A
				ATP6V1E1	#N/A
				ATP6V1G1	#N/A
				ATP6V1G3	#N/A
				ATP7A	#N/A
				ATP7B	#N/A
				ATP8	#N/A
				ATP8A1	#N/A
				ATP8A2	#N/A
				ATP8B1	#N/A
				ATP8B2	#N/A
				ATP8B3	#N/A
				ATP8B4	#N/A
				ATP9A	#N/A
				ATP9B	#N/A
				ATPAF1	#N/A
				ATPAF2	#N/A
				ATPIF1	#N/A
				ATR	#N/A
				ATRAID	#N/A
				ATRIP	#N/A
				ATRN	#N/A
				ATRNL1	#N/A
				ATRX	#N/A
				ATVR1	#N/A
				ATXN10	#N/A
				ATXN1L	#N/A
				ATXN2	#N/A
				ATXN3	#N/A
				ATXN7	#N/A
				ATXN7L1	#N/A
				ATXN7L2	#N/A
				AUH	#N/A
				AUP1	#N/A
				AURKAIP1	#N/A
				AURKB	#N/A
				AUTS2	#N/A
				AvBD1	#N/A
				AvBD10	#N/A
				AvBD11	#N/A
				AvBD12	#N/A
				AvBD13	#N/A
				AvBD14	#N/A
				AvBD3	#N/A
				AvBD4	#N/A
				AvBD5	#N/A
				AvBD6	#N/A
				AvBD7	#N/A
				AvBD8	#N/A
				AvBD9	#N/A
				AVD	#N/A
				AVDL	#N/A
				AVEN	#N/A
				AVL9	#N/A
				AVP	#N/A
				AVPI1	#N/A
				AVPR1A	#N/A
				AVPR1B	#N/A
				AVPR2	#N/A
				AVR2	#N/A
				AWAT1	#N/A
				AXDND1	#N/A
				AXIN1	#N/A
				AXIN2	#N/A
				AXL	#N/A
				AZI2	#N/A
				AZIN1	#N/A
				AZIN2	#N/A
				B2M	#N/A
				B3GALNT1	#N/A
				B3GALNT2	#N/A
				B3GALT1	#N/A
				B3GALT2	#N/A
				B3GALT5	#N/A
				B3GALT6	#N/A
				B3GAT1	#N/A
				B3GAT1L	#N/A
				B3GAT2	#N/A
				B3GAT3	#N/A
				B3GLCT	#N/A
				B3GNT10	#N/A
				B3GNT2	#N/A
				B3GNT3	#N/A
				B3GNT4	#N/A
				B3GNT5	#N/A
				B3GNT7	#N/A
				B3GNT9	#N/A
				B4GALNT3	#N/A
				B4GALNT4	#N/A
				B4GALT1	#N/A
				B4GALT2	#N/A
				B4GALT3	#N/A
				B4GALT4	#N/A
				B4GALT5	#N/A
				B4GALT6	#N/A
				B4GALT7	#N/A
				B4GALTL	#N/A
				B9D1	#N/A
				B9D2	#N/A
				BAALC	#N/A
				BAAT	#N/A
				BABAM1	#N/A
				BACE1	#N/A
				BACE2	#N/A
				BACH1	#N/A
				BAG1	#N/A
				BAG2	#N/A
				BAG3	#N/A
				BAG4	#N/A
				BAG5	#N/A
				BAHCC1	#N/A
				BAHD1	#N/A
				BAIAP2	#N/A
				BAIAP2L1	#N/A
				BAIAP2L2	#N/A
				BAK1	#N/A
				BAMBI	#N/A
				BANK1	#N/A
				BAP1	#N/A
				BARD1	#N/A
				BARHL1	#N/A
				BARHL2	#N/A
				BARX1	#N/A
				BARX2	#N/A
				BASP1	#N/A
				BATF	#N/A
				BATF3	#N/A
				BAZ1A	#N/A
				BAZ1B	#N/A
				BAZ2A	#N/A
				BAZ2B	#N/A
				BBIP1	#N/A
				BBLN	#N/A
				BBOF1	#N/A
				BBOX1	#N/A
				BBS10	#N/A
				BBS12	#N/A
				BBS2	#N/A
				BBS4	#N/A
				BBS5	#N/A
				BBS7	#N/A
				BBS9	#N/A
				BBX	#N/A
				BCAN	#N/A
				BCAP29	#N/A
				BCAR1	#N/A
				BCAR3	#N/A
				BCAS1	#N/A
				BCAS2	#N/A
				BCAS3	#N/A
				BCAT1	#N/A
				BCCIP	#N/A
				BCDIN3D	#N/A
				BCHE	#N/A
				BCKDHA	#N/A
				BCKDHB	#N/A
				BCKDK	#N/A
				BCL10	#N/A
				BCL11A	#N/A
				BCL11B	#N/A
				BCL2	#N/A
				BCL2A1	#N/A
				BCL2L1	#N/A
				BCL2L10	#N/A
				BCL2L11	#N/A
				BCL2L13	#N/A
				BCL2L14	#N/A
				BCL2L15	#N/A
				BCL6	#N/A
				BCL7A	#N/A
				BCL7B	#N/A
				BCL9	#N/A
				BCL9L	#N/A
				BCLAF1	#N/A
				BCO1	#N/A
				BCO2	#N/A
				BCOR	#N/A
				BCORL1	#N/A
				BCR	#N/A
				BCS1L	#N/A
				BDH1A	#N/A
				BDH2	#N/A
				BDKRB1	#N/A
				BDKRB2	#N/A
				BDNF	#N/A
				BDP1	#N/A
				BEAN1	#N/A
				BECN1	#N/A
				BEGAIN	#N/A
				BEND2	#N/A
				BEND3	#N/A
				BEND4	#N/A
				BEND5	#N/A
				BEND6	#N/A
				BEND7	#N/A
				BEST1	#N/A
				BEST3	#N/A
				BEST4	#N/A
				BET1	#N/A
				BET1L	#N/A
				BF1	#N/A
				BF2	#N/A
				BFAR	#N/A
				BFSP1	#N/A
				BFSP2	#N/A
				BG1	#N/A
				BG8	#N/A
				BGLAP	#N/A
				BGN	#N/A
				BHLHA15	#N/A
				BHLHA9	#N/A
				BHLHE22	#N/A
				BHLHE23	#N/A
				BHLHE40	#N/A
				BHLHE41	#N/A
				BHMT2	#N/A
				BICC1	#N/A
				BICD1	#N/A
				BICD2	#N/A
				BICDL1	#N/A
				BICRA	#N/A
				BID	#N/A
				BIK	#N/A
				BIN1	#N/A
				BIN2	#N/A
				BIN3	#N/A
				BIRC2	#N/A
				BIRC5	#N/A
				BIRC6	#N/A
				BIRC7	#N/A
				BIRC8	#N/A
				BIVM	#N/A
				BKJ	#N/A
				BLACAT1	#N/A
				BLB1	#N/A
				BLB2	#N/A
				BLCAP	#N/A
				BLEC1	#N/A
				BLEC2	#N/A
				BLK	#N/A
				BLM	#N/A
				BLMH	#N/A
				BLOC1S1	#N/A
				BLOC1S2	#N/A
				BLOC1S4	#N/A
				BLOC1S5	#N/A
				BLOC1S6	#N/A
				BLVRA	#N/A
				BLZF1	#N/A
				BMERB1	#N/A
				BMF	#N/A
				BMI1	#N/A
				BMP10	#N/A
				BMP15	#N/A
				BMP2	#N/A
				BMP2K	#N/A
				BMP3	#N/A
				BMP4	#N/A
				BMP5	#N/A
				BMP6	#N/A
				BMP7	#N/A
				BMP8A	#N/A
				BMPER	#N/A
				BMPR1A	#N/A
				BMPR1B	#N/A
				BMPR2	#N/A
				BMS1	#N/A
				BMT2	#N/A
				BMX	#N/A
				BNC1	#N/A
				BNC2	#N/A
				BNIP1	#N/A
				BNIP2	#N/A
				BNIP3	#N/A
				BNIP3L	#N/A
				BOC	#N/A
				BOD1	#N/A
				BOD1L1	#N/A
				BOLA3	#N/A
				BOLL	#N/A
				BOP1	#N/A
				BORA	#N/A
				BORCS5	#N/A
				BORCS6	#N/A
				BORCS7	#N/A
				BORCS8	#N/A
				BPGM	#N/A
				BPHL	#N/A
				BPIFB2	#N/A
				BPIFB3	#N/A
				BPIFB4	#N/A
				BPIL3	#N/A
				BPNT1	#N/A
				BPTF	#N/A
				BRAF	#N/A
				BRAP	#N/A
				BRAT1	#N/A
				BRCA1	#N/A
				BRCA2	#N/A
				BRCC3	#N/A
				BRD1	#N/A
				BRD2	#N/A
				BRD3	#N/A
				BRD4	#N/A
				BRD7	#N/A
				BRD8	#N/A
				BRD9	#N/A
				BRDT	#N/A
				BRE	#N/A
				BRF1	#N/A
				BRF2	#N/A
				BRI3	#N/A
				BRI3BP	#N/A
				BRICD5	#N/A
				BRINP1	#N/A
				BRINP2	#N/A
				BRINP3	#N/A
				BRIP1	#N/A
				BRIX1	#N/A
				BRK1	#N/A
				BRMS1L	#N/A
				BROX	#N/A
				BRPF1	#N/A
				BRPF3	#N/A
				BRS3	#N/A
				BRSK1	#N/A
				BRWD1	#N/A
				BRWD3	#N/A
				BSDC1	#N/A
				BSG	#N/A
				BSN	#N/A
				BSND	#N/A
				BSPRY	#N/A
				BST1	#N/A
				BSX	#N/A
				BTAF1	#N/A
				BTBD1	#N/A
				BTBD10	#N/A
				BTBD11	#N/A
				BTBD17	#N/A
				BTBD18	#N/A
				BTBD19	#N/A
				BTBD2	#N/A
				BTBD3	#N/A
				BTBD6	#N/A
				BTBD7	#N/A
				BTBD8	#N/A
				BTBD9	#N/A
				BTC	#N/A
				BTD	#N/A
				BTF3	#N/A
				BTF3L4	#N/A
				BTG1	#N/A
				BTG1L	#N/A
				BTG2	#N/A
				BTG4	#N/A
				BTK	#N/A
				BTLA	#N/A
				BTN1	#N/A
				BTN1A1	#N/A
				BTN3A2	#N/A
				BTN3A3	#N/A
				BTN3A3L1	#N/A
				BTN3A3L2	#N/A
				BTRC	#N/A
				BUB1	#N/A
				BUB1B	#N/A
				BUB3	#N/A
				BUD13	#N/A
				BUD31	#N/A
				BVES	#N/A
				BYSL	#N/A
				BZFP1	#N/A
				BZW1	#N/A
				BZW2	#N/A
				C10H15ORF48	#N/A
				C10orf128	#N/A
				C10orf2	#N/A
				C10orf67	#N/A
				C10orf71	#N/A
				C10orf88	#N/A
				C10orf90	#N/A
				C11orf1	#N/A
				C11orf16	#N/A
				C11orf24	#N/A
				C11orf49	#N/A
				C11orf52	#N/A
				C11orf54	#N/A
				C11orf57	#N/A
				C11orf58	#N/A
				C11orf63	#N/A
				C11orf70	#N/A
				C11orf74	#N/A
				C11orf87	#N/A
				C11orf88	#N/A
				C11orf91	#N/A
				C11orf94	#N/A
				C11orf96	#N/A
				C11orf97	#N/A
				C12orf10	#N/A
				C12orf29	#N/A
				C12orf4	#N/A
				C12orf43	#N/A
				C12orf45	#N/A
				C12orf49	#N/A
				C12orf50	#N/A
				C12orf57	#N/A
				C12orf65	#N/A
				C12orf73	#N/A
				C12orf75	#N/A
				C14H16orf91	#N/A
				C14orf105	#N/A
				C14orf132	#N/A
				C14orf159	#N/A
				C14ORF166B	#N/A
				C14orf180	#N/A
				C14orf2	#N/A
				C14ORF39	#N/A
				C15orf39	#N/A
				C15ORF40	#N/A
				C15orf52	#N/A
				C15orf61	#N/A
				C15orf62	#N/A
				C16orf52	#N/A
				C16orf62	#N/A
				C16orf72	#N/A
				C16orf87	#N/A
				C16orf89	#N/A
				C16orf96	#N/A
				C17H9ORF172	#N/A
				C17orf58	#N/A
				C17orf64	#N/A
				C17orf67	#N/A
				C17orf75	#N/A
				C17orf78	#N/A
				C17ORF80	#N/A
				C18orf21	#N/A
				C18orf32	#N/A
				C18orf63	#N/A
				C18orf8	#N/A
				C19orf12	#N/A
				C19orf24	#N/A
				C19orf25	#N/A
				C19orf35	#N/A
				C19orf44	#N/A
				C19orf45	#N/A
				C19orf60	#N/A
				C19orf70	#N/A
				C19orf71	#N/A
				C1D	#N/A
				C1GALT1	#N/A
				C1GALT1C1	#N/A
				C1H3ORF52	#N/A
				C1HXORF59	#N/A
				C1orf100	#N/A
				C1orf101	#N/A
				C1orf106	#N/A
				C1orf112	#N/A
				C1orf116	#N/A
				C1orf131	#N/A
				C1orf146	#N/A
				C1orf158	#N/A
				C1orf159	#N/A
				C1orf167	#N/A
				C1orf174	#N/A
				C1orf186	#N/A
				C1orf198	#N/A
				C1orf21	#N/A
				C1orf210	#N/A
				C1orf216	#N/A
				C1orf228	#N/A
				C1orf35	#N/A
				C1orf43	#N/A
				C1orf50	#N/A
				C1orf52	#N/A
				C1orf53	#N/A
				C1orf74	#N/A
				C1orf94	#N/A
				C1QA	#N/A
				C1QB	#N/A
				C1QBP	#N/A
				C1QC	#N/A
				C1QL1	#N/A
				C1QL2	#N/A
				C1QL3	#N/A
				C1QL4	#N/A
				C1QTNF1	#N/A
				C1QTNF2	#N/A
				C1QTNF3	#N/A
				C1QTNF4	#N/A
				C1QTNF5	#N/A
				C1QTNF6	#N/A
				C1QTNF7	#N/A
				C1QTNF8	#N/A
				C1QTNF9B	#N/A
				C1R	#N/A
				C1S	#N/A
				C2	#N/A
				C20H20orf204	#N/A
				C20H20ORF24	#N/A
				C20orf112	#N/A
				C20orf173	#N/A
				C20orf195	#N/A
				C20orf85	#N/A
				C20orf96	#N/A
				C21orf140	#N/A
				C21orf58	#N/A
				C21orf59	#N/A
				C21orf62	#N/A
				C21orf91	#N/A
				C22orf23	#N/A
				C22orf39	#N/A
				C23H1ORF109	#N/A
				C26H6ORF125	#N/A
				C26H6ORF222	#N/A
				C27H17ORF105	#N/A
				C2CD2	#N/A
				C2CD2L	#N/A
				C2CD3	#N/A
				C2CD4A	#N/A
				C2CD4C	#N/A
				C2CD5	#N/A
				C2H5ORF22	#N/A
				C2H6orf52	#N/A
				C2H8ORF46	#N/A
				C2H8ORF76	#N/A
				C2H8orf76	#N/A
				C2H8orf82	#N/A
				C2H9ORF30	#N/A
				C2orf40	#N/A
				C2orf42	#N/A
				C2orf49	#N/A
				C2orf50	#N/A
				C2orf69	#N/A
				C2orf70	#N/A
				C2orf71	#N/A
				C2orf72	#N/A
				C2orf76	#N/A
				C2orf88	#N/A
				C3	#N/A
				C30H19orf53	#N/A
				C3AR1L	#N/A
				C3H1ORF115	#N/A
				C3H6ORF163	#N/A
				C3H8ORF80	#N/A
				C3orf14	#N/A
				C3orf18	#N/A
				C3orf30	#N/A
				C3orf33	#N/A
				C3orf38	#N/A
				C3orf67	#N/A
				C3orf70	#N/A
				C4	#N/A
				C4A	#N/A
				C4BPG	#N/A
				C4BPM	#N/A
				C4BPS	#N/A
				C4H2orf81	#N/A
				C4H4ORF32	#N/A
				C4H4ORF46	#N/A
				C4H4ORF50	#N/A
				C4H4orf54	#N/A
				C4orf17	#N/A
				C4ORF19	#N/A
				C4orf33	#N/A
				C4orf45	#N/A
				C4orf47	#N/A
				C4orf48	#N/A
				C5	#N/A
				C5AR1	#N/A
				C5H11ORF9	#N/A
				C5H14orf4	#N/A
				C5orf15	#N/A
				C5orf24	#N/A
				C5orf34	#N/A
				C5orf49	#N/A
				C5orf51	#N/A
				C5orf63	#N/A
				C6	#N/A
				C6orf106	#N/A
				C6orf120	#N/A
				C6orf132	#N/A
				C6orf203	#N/A
				C6orf58	#N/A
				C6orf62	#N/A
				C6orf89	#N/A
				C7	#N/A
				C7H2ORF66	#N/A
				C7orf25	#N/A
				C7orf26	#N/A
				C7orf31	#N/A
				C7orf49	#N/A
				C7orf50	#N/A
				C7orf57	#N/A
				C7orf62	#N/A
				C7orf72	#N/A
				C7orf73	#N/A
				C8A	#N/A
				C8B	#N/A
				C8G	#N/A
				C8orf22	#N/A
				C8orf34	#N/A
				C8orf37	#N/A
				C8orf4	#N/A
				C8orf48	#N/A
				C8orf59	#N/A
				C8orf88	#N/A
				C9H3orf80	#N/A
				C9orf116	#N/A
				C9orf142	#N/A
				C9ORF152	#N/A
				C9orf24	#N/A
				C9orf40	#N/A
				C9ORF58	#N/A
				C9orf64	#N/A
				C9orf69	#N/A
				C9orf72	#N/A
				C9orf78	#N/A
				C9orf84	#N/A
				C9orf85	#N/A
				CA10	#N/A
				CA12	#N/A
				CA13	#N/A
				CA14	#N/A
				CA15L	#N/A
				CA2	#N/A
				CA3A	#N/A
				CA3B	#N/A
				CA4	#N/A
				CA5A	#N/A
				CA6	#N/A
				CA7	#N/A
				CA8	#N/A
				CA9	#N/A
				CAAP1	#N/A
				CAB39	#N/A
				CAB39L	#N/A
				CABCOCO1	#N/A
				CABIN1	#N/A
				CABLES1	#N/A
				CABLES2	#N/A
				CABP1	#N/A
				CABP2	#N/A
				CABP4	#N/A
				CABP7	#N/A
				CABYR	#N/A
				CACFD1	#N/A
				CACHD1	#N/A
				CACNA1B	#N/A
				CACNA1C	#N/A
				CACNA1D	#N/A
				CACNA1E	#N/A
				CACNA1G	#N/A
				CACNA1H	#N/A
				CACNA1I	#N/A
				CACNA1S	#N/A
				CACNA2D1	#N/A
				CACNA2D2	#N/A
				CACNA2D3	#N/A
				CACNA2D4	#N/A
				CACNB1	#N/A
				CACNB2	#N/A
				CACNB4	#N/A
				CACNG1	#N/A
				CACNG2	#N/A
				CACNG3	#N/A
				CACNG4	#N/A
				CACNG5	#N/A
				CACTIN	#N/A
				CACUL1	#N/A
				CACYBP	#N/A
				CAD	#N/A
				CADM1	#N/A
				CADM2	#N/A
				CADM3	#N/A
				CADNL	#N/A
				CADPS	#N/A
				CADPS2	#N/A
				CALB1	#N/A
				CALB2	#N/A
				CALCA	#N/A
				CALCOCO2	#N/A
				CALCR	#N/A
				CALCRL	#N/A
				CALD1	#N/A
				CALHM1	#N/A
				CALHM2	#N/A
				CALHM3	#N/A
				CALM1	#N/A
				CALM2	#N/A
				CALML3	#N/A
				CALML4	#N/A
				CALN1	#N/A
				CALR	#N/A
				CALR3	#N/A
				CAMK1	#N/A
				CAMK1D	#N/A
				CAMK1G	#N/A
				CAMK2A	#N/A
				CAMK2B	#N/A
				CAMK2D	#N/A
				CAMK2G	#N/A
				CAMK2N1	#N/A
				CAMK2N2	#N/A
				CAMK4	#N/A
				CAMK4L	#N/A
				CAMKK1	#N/A
				CAMKK2	#N/A
				CAMKV	#N/A
				CAMLG	#N/A
				CAMSAP1	#N/A
				CAMSAP2	#N/A
				CAMTA1	#N/A
				CAND1	#N/A
				CAND2	#N/A
				CANT1	#N/A
				CANX	#N/A
				CAP1	#N/A
				CAP2	#N/A
				CAPG	#N/A
				CAPN1	#N/A
				CAPN10	#N/A
				CAPN11	#N/A
				CAPN13	#N/A
				CAPN14	#N/A
				CAPN15	#N/A
				CAPN2	#N/A
				CAPN3	#N/A
				CAPN5	#N/A
				CAPN6	#N/A
				CAPN7	#N/A
				CAPN8	#N/A
				CAPN9	#N/A
				CAPNS2	#N/A
				CAPRIN1	#N/A
				CAPRIN2	#N/A
				CAPS2	#N/A
				CAPSL	#N/A
				CAPZA1	#N/A
				CAPZA2	#N/A
				CAPZA3	#N/A
				CAPZB	#N/A
				CARD10	#N/A
				CARD11	#N/A
				CARD19	#N/A
				CARD8	#N/A
				CARD9	#N/A
				CARF	#N/A
				CARHSP1	#N/A
				CARMIL1	#N/A
				CARMIL3	#N/A
				CARNMT1	#N/A
				CARNS1	#N/A
				CARS	#N/A
				CARS2	#N/A
				CARTPT	#N/A
				CASC3	#N/A
				CASC4	#N/A
				CASD1	#N/A
				CASK	#N/A
				CASKIN1	#N/A
				CASKIN2	#N/A
				CASP1	#N/A
				CASP10	#N/A
				CASP14	#N/A
				CASP18	#N/A
				CASP2	#N/A
[truncated: 16,017 more rows]

## Sheet: KEGG
#Term	Database	ID	Input number	P-Value	Input
Ribosome	KEGG PATHWAY	gga03010	4	0.017964	RPL13|RPS20|MRPS9|MRPL15
Cell adhesion molecules (CAMs)	KEGG PATHWAY	gga04514	4	0.0189331	CDH1|CLDN1|CDH3|CDH15
Retinol metabolism	KEGG PATHWAY	gga00830	2	0.0429157	ERD2L|SDR16C5
Phenylalanine, tyrosine and tryptophan biosynthesis	KEGG PATHWAY	gga00400	1	0.0472565	TAT
Neuroactive ligand-receptor interaction	KEGG PATHWAY	gga04080	6	0.0565945	MC1R|GPR35L|PENK|NPBWR1|OPRK1|GPR35
Sulfur relay system	KEGG PATHWAY	gga04122	1	0.0700449	CTU2
Ubiquinone and other terpenoid-quinone biosynthesis	KEGG PATHWAY	gga00130	1	0.0775199	TAT
Synthesis and degradation of ketone bodies	KEGG PATHWAY	gga00072	1	0.084935	BDH1B
Biosynthesis of amino acids	KEGG PATHWAY	gga01230	2	0.0888325	TAT|PFKL
Ribosome biogenesis in eukaryotes	KEGG PATHWAY	gga03008	2	0.106346	LSG1|UTP4
Phenylalanine metabolism	KEGG PATHWAY	gga00360	1	0.114008	TAT
RNA degradation	KEGG PATHWAY	gga03018	2	0.114114	PFKL|DIS3
Adherens junction	KEGG PATHWAY	gga04520	2	0.114114	CDH1|FARP2
Glycosaminoglycan biosynthesis - keratan sulfate	KEGG PATHWAY	gga00533	1	0.128197	CHST4
Protein processing in endoplasmic reticulum	KEGG PATHWAY	gga04141	3	0.131075	DNAJB11|UBE2G2|CKAP4
One carbon pool by folate	KEGG PATHWAY	gga00670	1	0.135207	ALDH1L2
Fatty acid biosynthesis	KEGG PATHWAY	gga00061	1	0.135207	ACSF3
Progesterone-mediated oocyte maturation	KEGG PATHWAY	gga04914	2	0.135488	MOS|PGR
Other types of O-glycan biosynthesis	KEGG PATHWAY	gga00514	1	0.169424	ST6GAL1
Mannose type O-glycan biosynthesis	KEGG PATHWAY	gga00515	1	0.176104	LARGE1
Butanoate metabolism	KEGG PATHWAY	gga00650	1	0.182731	BDH1B
Glycosaminoglycan biosynthesis - heparan sulfate / heparin	KEGG PATHWAY	gga00534	1	0.182731	HS3ST3B1
Pentose phosphate pathway	KEGG PATHWAY	gga00030	1	0.189304	PFKL
Oocyte meiosis	KEGG PATHWAY	gga04114	2	0.194932	MOS|PGR
Carbon metabolism	KEGG PATHWAY	gga01200	2	0.203691	PFKL|AGXT
Glyoxylate and dicarboxylate metabolism	KEGG PATHWAY	gga00630	1	0.227656	AGXT
Tyrosine metabolism	KEGG PATHWAY	gga00350	1	0.246149	TAT
Alanine, aspartate and glutamate metabolism	KEGG PATHWAY	gga00250	1	0.246149	AGXT
Fructose and mannose metabolism	KEGG PATHWAY	gga00051	1	0.252215	PFKL
Galactose metabolism	KEGG PATHWAY	gga00052	1	0.252215	PFKL
Glycine, serine and threonine metabolism	KEGG PATHWAY	gga00260	1	0.264202	AGXT
Ubiquitin mediated proteolysis	KEGG PATHWAY	gga04120	2	0.27775	WWP2|UBE2G2
ABC transporters	KEGG PATHWAY	gga02010	1	0.281824	ABCG8
Phagosome	KEGG PATHWAY	gga04145	2	0.292608	ATP6V1H|TUBB3
RNA transport	KEGG PATHWAY	gga03013	2	0.292608	SUMO3|TGS1
Cysteine and methionine metabolism	KEGG PATHWAY	gga00270	1	0.299027	TAT
Valine, leucine and isoleucine degradation	KEGG PATHWAY	gga00280	1	0.30467	ACSF3
Notch signaling pathway	KEGG PATHWAY	gga04330	1	0.30467	MAML2
Wnt signaling pathway	KEGG PATHWAY	gga04310	2	0.319238	RYK|SOX17
N-Glycan biosynthesis	KEGG PATHWAY	gga00510	1	0.332212	ST6GAL1
Glycolysis / Gluconeogenesis	KEGG PATHWAY	gga00010	1	0.353463	PFKL
Fatty acid metabolism	KEGG PATHWAY	gga01212	1	0.353463	ACSF3
Lysine degradation	KEGG PATHWAY	gga00310	1	0.358669	CAMKMT
Tight junction	KEGG PATHWAY	gga04530	2	0.363039	CLDN1|AMOTL2
Pyrimidine metabolism	KEGG PATHWAY	gga00240	1	0.384083	DTYMK
Inositol phosphate metabolism	KEGG PATHWAY	gga00562	1	0.441063	MTMR2
ErbB signaling pathway	KEGG PATHWAY	gga04012	1	0.471846	NCK2
Peroxisome	KEGG PATHWAY	gga04146	1	0.476104	AGXT
ECM-receptor interaction	KEGG PATHWAY	gga04512	1	0.492796	GP5
Gap junction	KEGG PATHWAY	gga04540	1	0.496886	TUBB3
Phosphatidylinositol signaling system	KEGG PATHWAY	gga04070	1	0.524609	MTMR2
Melanogenesis	KEGG PATHWAY	gga04916	1	0.524609	MC1R
Glycerophospholipid metabolism	KEGG PATHWAY	gga00564	1	0.536021	LYPLA1
Endocytosis	KEGG PATHWAY	gga04144	2	0.553482	VPS4A|ACAP2
Spliceosome	KEGG PATHWAY	gga03040	1	0.582402	TRA2B
Lysosome	KEGG PATHWAY	gga04142	1	0.592433	ATP6V1H
Metabolic pathways	KEGG PATHWAY	gga01100	10	0.601901	TAT|ST6GAL1|LARGE1|ACSF3|AGXT|ATP6V1H|PFKL|DTYMK|BDH1B|MTMR2
Oxidative phosphorylation	KEGG PATHWAY	gga00190	1	0.602224	ATP6V1H
Autophagy - animal	KEGG PATHWAY	gga04140	1	0.614915	RB1CC1
Apelin signaling pathway	KEGG PATHWAY	gga04371	1	0.621109	CDH1
Necroptosis	KEGG PATHWAY	gga04217	1	0.656245	VPS4A
mTOR signaling pathway	KEGG PATHWAY	gga04150	1	0.680452	ATP6V1H
Regulation of actin cytoskeleton	KEGG PATHWAY	gga04810	1	0.787121	MOS
Cytokine-cytokine receptor interaction	KEGG PATHWAY	gga04060	1	0.806918	IL17C
MAPK signaling pathway	KEGG PATHWAY	gga04010	1	0.8806	PPM1B

## Sheet: GO
#Term	Database	ID	Input number	P-Value	Input
nucleus	Gene Ontology	GO:0005634	40	1.93832e-05	TRAPPC2L|WWP2|RYK|CDT1|SUMO3|ZFPM1|ZFHX3|NFYB|BOK|SIX3|ST18|KLF12|RGS20|PPM1B|CDK10|CPNE7|SOX17|DNAJB11|PGR|NUAK1|TCF25|TDRP|PLAG1|MTMR2|MTA3|APPL2|TGS1|VPS4A|FGF12|DACH1|LYN|KIF20AL|NFAT5|RTCB|PRDM4|DTYMK|CCDC82|ZNF750|HAS3|HES6
RNA polymerase II cis-regulatory region sequence-specific DNA binding	Gene Ontology	GO:0000978	11	0.000621032	NFAT5|NFYB|ZFPM1|ZFHX3|SIX3|PRDM4|ZNF750|PGR|DACH1|PLAG1|ST18
sensory perception of pain	Gene Ontology	GO:0019233	3	0.000702758	OPRK1|MC1R|PENK
positive regulation of transcription by RNA polymerase II	Gene Ontology	GO:0045944	16	0.000723652	MC1R|WWP2|NCK2|NFAT5|ZFPM1|SOX17|PRDM4|KLF12|TCEA1|ZNF821|PGR|ZNF276|ZNF750|SIX3|PLAG1|ST18
cytoplasm	Gene Ontology	GO:0005737	33	0.000944313	TRAPPC2L|SNTB2|RYK|LYPLA1|SUMO3|ZFHX3|PHLPP2|LIMS1|WWP2|PPP1R7|RGS20|TEKT3|CPNE7|DNAJB11|NUAK1|CDH1|FGF12|CDH3|MTMR2|MTA3|SULT1C3|MC1R|PCMTD1|FARP2|TUBB3|DACH1|CAMKMT|THAP4|MOS|DZIP1L|PRDM4|DTYMK|HAS3
catenin complex	Gene Ontology	GO:0016342	3	0.00129595	CDH1|CDH3|ACSF3
myelin assembly	Gene Ontology	GO:0032288	2	0.00131347	PMP22|MTMR2
transcription regulatory region sequence-specific DNA binding	Gene Ontology	GO:0000976	5	0.00135024	KLF12|ZNF821|ZNF276|ZFHX3|SIX3
protein-containing complex binding	Gene Ontology	GO:0044877	5	0.00141072	MB21D2|APPL2|LYN|NCK2|MTA3
ciliary basal body	Gene Ontology	GO:0036064	5	0.00153765	DZIP1L|CDK10|CEP19|DYNC2LI1|GAS8
cell-cell adhesion via plasma-membrane adhesion molecules	Gene Ontology	GO:0098742	3	0.00194515	CDH1|CDH3|ACSF3
positive regulation of Rho protein signal transduction	Gene Ontology	GO:0035025	3	0.00194515	GPR35L|GPR35|GPR55
small ribosomal subunit	Gene Ontology	GO:0015935	2	0.00222794	RPS20|MRPS9
tRNA-splicing ligase complex	Gene Ontology	GO:0072669	2	0.00222794	RTCB|C1H2ORF49
positive regulation of cytosolic calcium ion concentration involved in phospholipase C-activating G protein-coupled signaling pathway	Gene Ontology	GO:0051482	3	0.00233338	GPR35L|GPR35|GPR55
cation transport	Gene Ontology	GO:0006812	2	0.00277023	ATP13A3|ATP13A4
apoptotic process involved in development	Gene Ontology	GO:1902742	2	0.00277023	XKR4|SIX3
startle response	Gene Ontology	GO:0001964	2	0.00277023	CSMD1|PENK
phagophore assembly site membrane	Gene Ontology	GO:0034045	2	0.00336798	RB1CC1|WDR45B
negative regulation of neurogenesis	Gene Ontology	GO:0050768	2	0.00336798	APPL2|DNAJB11
identical protein binding	Gene Ontology	GO:0042802	13	0.00401665	TAT|AMOTL2|THAP4|PLEKHH2|PFKL|PGR|GCC2|CDH1|CLDN1|UBE2G2|MTMR2|TRA2B|HAS3
structural constituent of ribosome	Gene Ontology	GO:0003735	5	0.00446106	RPL13|MRPS22|RPS20|MRPS9|MRPL15
manganese ion binding	Gene Ontology	GO:0030145	3	0.00601505	LARGE1|XXYLT1|PPM1B
protein complex oligomerization	Gene Ontology	GO:0051259	2	0.0062954	CLDN1|BOK
ATPase activity	Gene Ontology	GO:0016887	5	0.00640406	ABCG8|KIF20AL|ATP13A3|VPS4A|ATP13A4
biosynthetic process	Gene Ontology	GO:0009058	2	0.00715692	TAT|ALDH1L2
transferase activity, transferring acyl groups	Gene Ontology	GO:0016746	2	0.00715692	TMEM68L|TMEM68
L-ascorbic acid binding	Gene Ontology	GO:0031418	2	0.00715692	P3H2|OGFOD3
lipid droplet	Gene Ontology	GO:0005811	3	0.00801402	ERD2L|CKAP4|SDR16C5
cadherin binding	Gene Ontology	GO:0045296	3	0.00845513	CDH1|CDH3|ACSF3
DNA-binding transcription factor activity	Gene Ontology	GO:0003700	6	0.00927067	NFAT5|ZNF821|PGR|ZNF276|TCF25|PLAG1
positive regulation of MAPK cascade	Gene Ontology	GO:0043410	3	0.00937946	MOS|CDK10|RYK
axoneme	Gene Ontology	GO:0005930	3	0.00937946	GAS8|SEPT9|DYNC2LI1
regulation of metabolic process	Gene Ontology	GO:0019222	2	0.0100388	MC1R|NPBWR1
neuropeptide binding	Gene Ontology	GO:0042923	2	0.0110957	OPRK1|NPBWR1
DNA-binding transcription repressor activity, RNA polymerase II-specific	Gene Ontology	GO:0001227	5	0.0111145	DACH1|KLF12|ZFPM1|HES6|ZFHX3
regulation of transcription, DNA-templated	Gene Ontology	GO:0006355	6	0.0113486	UTP4|MTERF2|SOX17|PGR|DACH1|PLAG1
transcription regulator complex	Gene Ontology	GO:0005667	5	0.012223	DACH1|NFAT5|SIX3|ZFHX3|SOX17
translation	Gene Ontology	GO:0006412	4	0.0124203	RPL13|RPS20|MRPS9|MRPL15
mitochondrial small ribosomal subunit	Gene Ontology	GO:0005763	2	0.0145439	MRPS22|MRPS9
microtubule cytoskeleton	Gene Ontology	GO:0015630	3	0.0148635	NUAK1|TEKT3|SEPT9
negative regulation of cell migration	Gene Ontology	GO:0030336	3	0.0154924	DACH1|CDH1|DPEP1
G protein-coupled receptor activity	Gene Ontology	GO:0004930	6	0.0158836	MC1R|NPBWR1|GPR35L|GPR55|OPRK1|GPR35
nuclear body	Gene Ontology	GO:0016604	5	0.0163383	UBXN7|CDT1|PLEKHH2|ZFHX3|BANP
DNA-binding transcription activator activity, RNA polymerase II-specific	Gene Ontology	GO:0001228	7	0.0166169	NFAT5|SIX3|PRDM4|PGR|ZNF750|SOX17|PLAG1
autophagy of mitochondrion	Gene Ontology	GO:0000422	2	0.0170659	RB1CC1|WDR45B
oxidoreductase activity, acting on the CH-OH group of donors, NAD or NADP as acceptor	Gene Ontology	GO:0016616	2	0.0170659	ERD2L|SDR16C5
transferase activity, transferring glycosyl groups	Gene Ontology	GO:0016757	2	0.0183915	LARGE1|GLT8D2
sperm flagellum	Gene Ontology	GO:0036126	2	0.0197592	GAS8|TEKT3
erythrocyte differentiation	Gene Ontology	GO:0030218	2	0.0211681	LYN|ZFPM1
protein-DNA complex	Gene Ontology	GO:0032993	2	0.0211681	PGR|ST18
microtubule	Gene Ontology	GO:0005874	4	0.0225771	KIF20AL|GAS8|SEPT9|TUBB3
outflow tract morphogenesis	Gene Ontology	GO:0003151	2	0.0226176	ZFPM1|SOX17
lateral plasma membrane	Gene Ontology	GO:0016328	2	0.0256353	CDH1|CLDN1
transcription coactivator activity	Gene Ontology	GO:0003713	4	0.0291142	SIX3|MTA3|MAML2|SOX17
ATP binding	Gene Ontology	GO:0005524	15	0.0298138	KIF20AL|RYK|SPG7|ABCG8|NUAK1|ATP13A3|ATP13A4|MOS|PFKL|DTYMK|VPS4A|UBE2G2|LYN|SYN3|CDK10
neuropeptide signaling pathway	Gene Ontology	GO:0007218	3	0.030276	OPRK1|PENK|NPBWR1
cortical actin cytoskeleton	Gene Ontology	GO:0030864	2	0.0321256	CDH1|PLEKHH2
cytosol	Gene Ontology	GO:0005829	25	0.0327646	TRAPPC2L|LYPLA1|NIP7|RB1CC1|KLF12|WDR45B|PPM1B|PLEKHH2|CTU2|PGR|GCC2|TDRP|UBXN7|PLAG1|MTMR2|UBE2G2|LSG1|RPL13|OPRK1|NFAT5|DIS3|RTCB|TGS1|DTYMK|CKAP4
metal ion binding	Gene Ontology	GO:0046872	11	0.0329136	RTCB|ATP13A3|DEF8|ATP13A4|CYB5B|PLAG1|PFKL|ACAP2|UBXN7|LIMS1|NT5DC3
extrinsic component of membrane	Gene Ontology	GO:0019898	2	0.035587	RB1CC1|WDR45B
determination of left/right symmetry	Gene Ontology	GO:0007368	2	0.035587	GAS8|DYNC2LI1
cellular protein localization	Gene Ontology	GO:0034613	2	0.035587	GAS8|SEPT9
receptor complex	Gene Ontology	GO:0043235	4	0.0359364	ABCG8|PGR|NT5DC3|RYK
positive regulation of transcription, DNA-templated	Gene Ontology	GO:0045893	5	0.0367484	CDH1|NFYB|BANP|ZFHX3|HAS3
protein homotetramerization	Gene Ontology	GO:0051289	2	0.0373694	APPL2|PFKL
brain development	Gene Ontology	GO:0007420	3	0.0381071	GAS8|ZFHX3|SIX3
flagellated sperm motility	Gene Ontology	GO:0030317	2	0.0391855	GAS8|TEKT3
integral component of plasma membrane	Gene Ontology	GO:0005887	10	0.0398224	GPR35L|RYK|ABCG8|GPR55|SLCO2A1|NPBWR1|OPRK1|CLDN1|GPR35|HAS3
integral component of membrane	Gene Ontology	GO:0016021	29	0.0419439	ST6GAL1|UTS2B|JPH3|CD7|SLC5A7|GAL3ST4|OGFOD3|A4GNT|ATP13A3|ATP13A4|TMEM68L|TMEM207|CDH1|GP5|CDH3|MC1R|LARGE1|ACSF3|CSMD1|XKR4|PMP22|SLC41A2|C18H17orf62|SLC3A1|CYB5B|TMEM68|BOK|TM4SF19|CKAP4
nucleoplasm	Gene Ontology	GO:0005654	19	0.042812	NFAT5|DIS3|MAML2|MTA3|KLF12|ALDH1L2|ZNF276|NIP7|NUAK1|TNRC6C|P3H2|ZNF821|RTCB|OPRK1|CAMKMT|UBXN7|DPEP1|TRA2B|GCC2
RNA polymerase II transcription factor binding	Gene Ontology	GO:0001085	2	0.0429157	ZFPM1|WWP2
nuclear speck	Gene Ontology	GO:0016607	5	0.044858	FAM76B|MAML2|PLAG1|CKAP4|ZC3H18
protein serine/threonine phosphatase activity	Gene Ontology	GO:0004722	2	0.0467726	PHLPP2|PPM1B
metallodipeptidase activity	Gene Ontology	GO:0070573	1	0.0472565	DPEP1
dendritic cell differentiation	Gene Ontology	GO:0097028	1	0.0472565	LYN
regulation of erythrocyte differentiation	Gene Ontology	GO:0045646	1	0.0472565	LYN
cleavage furrow formation	Gene Ontology	GO:0036089	1	0.0472565	SPIRE2
meiotic spindle organization	Gene Ontology	GO:0000212	1	0.0472565	MOS
skeletal muscle tissue regeneration	Gene Ontology	GO:0043403	1	0.0472565	LARGE1
regulation of ryanodine-sensitive calcium-release channel activity	Gene Ontology	GO:0060314	1	0.0472565	JPH3
positive regulation of non-motile cilium assembly	Gene Ontology	GO:1902857	1	0.0472565	SEPT9
kinetochore organization	Gene Ontology	GO:0051383	1	0.0472565	CDT1
canonical glycolysis	Gene Ontology	GO:0061621	1	0.0472565	PFKL
mitochondrial protein processing	Gene Ontology	GO:0034982	1	0.0472565	SPG7
modified amino acid binding	Gene Ontology	GO:0072341	1	0.0472565	DPEP1
positive regulation of integrin-mediated signaling pathway	Gene Ontology	GO:2001046	1	0.0472565	LIMS1
autophagy of peroxisome	Gene Ontology	GO:0030242	1	0.0472565	RB1CC1
negative regulation of mitochondrial outer membrane permeabilization involved in apoptotic signaling pathway	Gene Ontology	GO:1901029	1	0.0472565	BOK
regulation of DNA-dependent DNA replication initiation	Gene Ontology	GO:0030174	1	0.0472565	CDT1
ovulation from ovarian follicle	Gene Ontology	GO:0001542	1	0.0472565	PGR
late endosome to Golgi transport	Gene Ontology	GO:0034499	1	0.0472565	GCC2
endocardial cell differentiation	Gene Ontology	GO:0060956	1	0.0472565	SOX17
regulation of protein localization to nucleus	Gene Ontology	GO:1900180	1	0.0472565	SUMO3
regulation of potassium ion transmembrane transporter activity	Gene Ontology	GO:1901016	1	0.0472565	WWP2
DNA replication checkpoint	Gene Ontology	GO:0000076	1	0.0472565	CDT1
regulation of platelet aggregation	Gene Ontology	GO:0090330	1	0.0472565	LYN
regulation of stem cell division	Gene Ontology	GO:2000035	1	0.0472565	SOX17
positive regulation of cell size	Gene Ontology	GO:0045793	1	0.0472565	RB1CC1
choline transport	Gene Ontology	GO:0015871	1	0.0472565	SLC5A7
phosphatidylserine exposure on apoptotic cell surface	Gene Ontology	GO:0070782	1	0.0472565	XKR4
polar body extrusion after meiotic divisions	Gene Ontology	GO:0040038	1	0.0472565	SPIRE2
cellular response to indole-3-methanol	Gene Ontology	GO:0071681	1	0.0472565	CDH1
gland morphogenesis	Gene Ontology	GO:0022612	1	0.0472565	PLAG1
homophilic cell adhesion via plasma membrane adhesion molecules	Gene Ontology	GO:0007156	3	0.0503866	CDH1|CDH3|ACSF3
peptide binding	Gene Ontology	GO:0042277	2	0.0507513	OPRK1|NPBWR1
autophagosome assembly	Gene Ontology	GO:0000045	2	0.0507513	RB1CC1|WDR45B
p53 binding	Gene Ontology	GO:0002039	2	0.0548469	NUAK1|BANP
monosaccharide binding	Gene Ontology	GO:0048029	1	0.0549137	PFKL
histone methyltransferase binding	Gene Ontology	GO:1990226	1	0.0549137	PRDM4
phosphatidylinositol-3,5-bisphosphate 3-phosphatase activity	Gene Ontology	GO:0052629	1	0.0549137	MTMR2
L-phenylalanine catabolic process	Gene Ontology	GO:0006559	1	0.0549137	TAT
regulation of neuronal synaptic plasticity	Gene Ontology	GO:0048168	1	0.0549137	JPH3
opioid receptor signaling pathway	Gene Ontology	GO:0038003	1	0.0549137	OPRK1
vacuole organization	Gene Ontology	GO:0007033	1	0.0549137	VPS4A
VCP-NPL4-UFD1 AAA ATPase complex	Gene Ontology	GO:0034098	1	0.0549137	UBXN7
histone methylation	Gene Ontology	GO:0016571	1	0.0549137	PRDM4
tRNA splicing, via endonucleolytic cleavage and ligation	Gene Ontology	GO:0006388	1	0.0549137	RTCB
glycolipid biosynthetic process	Gene Ontology	GO:0009247	1	0.0549137	GAL3ST4
histone methyltransferase activity	Gene Ontology	GO:0042054	1	0.0549137	PRDM4
telencephalon regionalization	Gene Ontology	GO:0021978	1	0.0549137	SIX3
exosome (RNase complex)	Gene Ontology	GO:0000178	1	0.0549137	DIS3
adiponectin-activated signaling pathway	Gene Ontology	GO:0033211	1	0.0549137	APPL2
microtubule nucleation by interphase microtubule organizing center	Gene Ontology	GO:0051415	1	0.0549137	MZT1
glutathione catabolic process	Gene Ontology	GO:0006751	1	0.0549137	DPEP1
nuclear export	Gene Ontology	GO:0051168	1	0.0549137	LSG1
cardiac muscle tissue morphogenesis	Gene Ontology	GO:0055008	1	0.0549137	ZFPM1
positive regulation of cysteine-type endopeptidase activity involved in apoptotic signaling pathway	Gene Ontology	GO:2001269	1	0.0549137	ST18
regulation of stem cell proliferation	Gene Ontology	GO:0072091	1	0.0549137	SOX17
UDP-xylosyltransferase activity	Gene Ontology	GO:0035252	1	0.0549137	XXYLT1
macropinosome	Gene Ontology	GO:0044354	1	0.0549137	APPL2
negative regulation of protein transport	Gene Ontology	GO:0051224	1	0.0549137	WWP2
pre-mRNA binding	Gene Ontology	GO:0036002	1	0.0549137	TRA2B
positive regulation of execution phase of apoptosis	Gene Ontology	GO:1900119	1	0.0549137	BOK
cation transmembrane transporter activity	Gene Ontology	GO:0008324	1	0.0549137	SLC41A2
O-glycan processing	Gene Ontology	GO:0016266	1	0.0549137	XXYLT1
gene silencing by miRNA	Gene Ontology	GO:0035195	1	0.0549137	TNRC6C
netrin-activated signaling pathway	Gene Ontology	GO:0038007	1	0.0549137	TUBB3
signaling	Gene Ontology	GO:0023052	1	0.0549137	APPL2
negative regulation of cilium assembly	Gene Ontology	GO:1902018	1	0.0549137	CDK10
negative regulation of transcription by competitive promoter binding	Gene Ontology	GO:0010944	1	0.0549137	DACH1
lamellipodium	Gene Ontology	GO:0030027	3	0.0552729	CDH1|TUBB3|PLEKHH2
mitochondrion organization	Gene Ontology	GO:0007005	2	0.056937	CAMKMT|SPG7
pyridoxal phosphate binding	Gene Ontology	GO:0030170	2	0.0590546	TAT|AGXT
apical part of cell	Gene Ontology	GO:0045177	2	0.0590546	DYNC2LI1|DPEP1
ubiquitin-dependent protein catabolic process	Gene Ontology	GO:0006511	4	0.0605181	UBXN7|WWP2|UBE2G2|USP43
positive regulation of protein catabolic process	Gene Ontology	GO:0045732	2	0.0611991	WWP2|SOX17
rRNA catabolic process	Gene Ontology	GO:0016075	1	0.0625097	DIS3
microtubule anchoring at centrosome	Gene Ontology	GO:0034454	1	0.0625097	CEP19
extracellular matrix assembly	Gene Ontology	GO:0085029	1	0.0625097	HAS3
excretion	Gene Ontology	GO:0007588	1	0.0625097	ABCG8
positive regulation of phagocytosis, engulfment	Gene Ontology	GO:0060100	1	0.0625097	APPL2
positive regulation of protein kinase A signaling	Gene Ontology	GO:0010739	1	0.0625097	MC1R
negative regulation of myelination	Gene Ontology	GO:0031642	1	0.0625097	MTMR2
melanin biosynthetic process	Gene Ontology	GO:0042438	1	0.0625097	MC1R
aldehyde dehydrogenase (NAD+) activity	Gene Ontology	GO:0004029	1	0.0625097	ALDH1L2
flotillin complex	Gene Ontology	GO:0016600	1	0.0625097	CDH1
peroxisomal matrix	Gene Ontology	GO:0005782	1	0.0625097	AGXT
fructose 6-phosphate metabolic process	Gene Ontology	GO:0006002	1	0.0625097	PFKL
cellular response to lithium ion	Gene Ontology	GO:0071285	1	0.0625097	CDH1
Atg1/ULK1 kinase complex	Gene Ontology	GO:1990316	1	0.0625097	RB1CC1
positive regulation of double-strand break repair	Gene Ontology	GO:2000781	1	0.0625097	SPIRE2
positive regulation of chromatin binding	Gene Ontology	GO:0035563	1	0.0625097	CDT1
divalent metal ion transport	Gene Ontology	GO:0070838	1	0.0625097	SLC41A2
negative regulation of retrograde protein transport, ER to cytosol	Gene Ontology	GO:1904153	1	0.0625097	UBE2G2
negative regulation of glucose import	Gene Ontology	GO:0046325	1	0.0625097	APPL2
virus receptor activity	Gene Ontology	GO:0001618	1	0.0625097	CLDN1
embryonic foregut morphogenesis	Gene Ontology	GO:0048617	1	0.0625097	SOX17
diet induced thermogenesis	Gene Ontology	GO:0002024	1	0.0625097	APPL2
microtubule organizing center organization	Gene Ontology	GO:0031023	1	0.0625097	GCC2
intraciliary transport involved in cilium assembly	Gene Ontology	GO:0035735	1	0.0625097	DYNC2LI1
forebrain dorsal/ventral pattern formation	Gene Ontology	GO:0021798	1	0.0625097	SIX3
peptidyl-lysine methylation	Gene Ontology	GO:0018022	1	0.0625097	CAMKMT
negative regulation of DNA biosynthetic process	Gene Ontology	GO:2000279	1	0.0625097	DACH1
attachment of mitotic spindle microtubules to kinetochore	Gene Ontology	GO:0051315	1	0.0625097	CDT1
early endosome membrane	Gene Ontology	GO:0031901	2	0.0633699	BOK|MTMR2
negative regulation of transcription by RNA polymerase II	Gene Ontology	GO:0000122	8	0.0639606	KLF12|WWP2|ZFPM1|ZFHX3|DACH1|TCF25|HES6|MTA3
GTP binding	Gene Ontology	GO:0005525	5	0.0640561	RTCB|LSG1|SEPT9|TUBB3|RAB40B
neuromuscular junction	Gene Ontology	GO:0031594	2	0.0655665	ACSF3|SLC5A7
endoplasmic reticulum	Gene Ontology	GO:0005783	8	0.0662069	NCK2|C18H17orf62|LYPLA1|LSG1|P3H2|RPL13|CKAP4|UBE2G2
zinc ion binding	Gene Ontology	GO:0008270	8	0.0679234	SPG7|ZFHX3|TCEA1|PGR|ZNF276|DPEP1|ST18|MTA3
heart development	Gene Ontology	GO:0007507	3	0.0698173	RB1CC1|ZFPM1|SOX17
transcription by RNA polymerase II	Gene Ontology	GO:0006366	2	0.0700348	PRDM4|NFAT5
molecular adaptor activity	Gene Ontology	GO:0060090	2	0.0700348	RB1CC1|SEPT9
granulocyte differentiation	Gene Ontology	GO:0030851	1	0.0700449	ZFPM1
activation of phospholipase C activity	Gene Ontology	GO:0007202	1	0.0700449	GPR55
embryonic morphogenesis	Gene Ontology	GO:0048598	1	0.0700449	C1H2ORF49
negative regulation of neural precursor cell proliferation	Gene Ontology	GO:2000178	1	0.0700449	APPL2
autophagy of nucleus	Gene Ontology	GO:0044804	1	0.0700449	WDR45B
interleukin-6-mediated signaling pathway	Gene Ontology	GO:0070102	1	0.0700449	ST18
90S preribosome	Gene Ontology	GO:0030686	1	0.0700449	UTP4
amino acid binding	Gene Ontology	GO:0016597	1	0.0700449	AGXT
neuropeptide receptor activity	Gene Ontology	GO:0008188	1	0.0700449	NPBWR1
homocysteine metabolic process	Gene Ontology	GO:0050667	1	0.0700449	DPEP1
regulation of cytokine secretion	Gene Ontology	GO:0050707	1	0.0700449	LYN
cilium movement involved in cell motility	Gene Ontology	GO:0060294	1	0.0700449	TEKT3
protein depalmitoylation	Gene Ontology	GO:0002084	1	0.0700449	LYPLA1
amino acid transport	Gene Ontology	GO:0006865	1	0.0700449	SLC3A1
regulation of mast cell degranulation	Gene Ontology	GO:0043304	1	0.0700449	LYN
histone H2A monoubiquitination	Gene Ontology	GO:0035518	1	0.0700449	UBXN7
negative regulation of cytokine production involved in inflammatory response	Gene Ontology	GO:1900016	1	0.0700449	APPL2
telencephalon development	Gene Ontology	GO:0021537	1	0.0700449	SIX3
glucuronosyltransferase activity	Gene Ontology	GO:0015020	1	0.0700449	LARGE1
fructose 1,6-bisphosphate metabolic process	Gene Ontology	GO:0030388	1	0.0700449	PFKL
protein lipidation	Gene Ontology	GO:0006497	1	0.0700449	WDR45B
collagen metabolic process	Gene Ontology	GO:0032963	1	0.0700449	P3H2
UV-damage excision repair	Gene Ontology	GO:0070914	1	0.0700449	MC1R
intraciliary retrograde transport	Gene Ontology	GO:0035721	1	0.0700449	DYNC2LI1
gamma-catenin binding	Gene Ontology	GO:0045295	1	0.0700449	CDH1
neuron remodeling	Gene Ontology	GO:0016322	1	0.0700449	FARP2
cellular response to nerve growth factor stimulus	Gene Ontology	GO:1990090	1	0.0700449	ACAP2
progesterone receptor signaling pathway	Gene Ontology	GO:0050847	1	0.0700449	PGR
cytoplasmic exosome (RNase complex)	Gene Ontology	GO:0000177	1	0.0700449	DIS3
regulation of fibroblast migration	Gene Ontology	GO:0010762	1	0.0700449	APPL2
reticulophagy	Gene Ontology	GO:0061709	1	0.0700449	RB1CC1
positive regulation of sodium ion transport	Gene Ontology	GO:0010765	1	0.0700449	FGF12
Golgi ribbon formation	Gene Ontology	GO:0090161	1	0.0700449	GCC2
positive regulation of nuclear-transcribed mRNA poly(A) tail shortening	Gene Ontology	GO:0060213	1	0.0700449	TNRC6C
Golgi apparatus	Gene Ontology	GO:0005794	8	0.0720348	GAS8|LARGE1|ACSF3|GCC2|GLT8D2|LYN|GAL3ST4|P3H2
protein import into nucleus	Gene Ontology	GO:0006606	2	0.0723054	APPL2|SIX3
commissural neuron axon guidance	Gene Ontology	GO:0071679	1	0.0775199	RYK
regulation of innate immune response	Gene Ontology	GO:0045088	1	0.0775199	APPL2
protein tag	Gene Ontology	GO:0031386	1	0.0775199	SUMO3
cellular response to interferon-beta	Gene Ontology	GO:0035458	1	0.0775199	UBE2G2
exploration behavior	Gene Ontology	GO:0035640	1	0.0775199	JPH3
toll-like receptor 4 signaling pathway	Gene Ontology	GO:0034142	1	0.0775199	LYN
Golgi vesicle transport	Gene Ontology	GO:0048193	1	0.0775199	SPIRE2
GTPase activating protein binding	Gene Ontology	GO:0032794	1	0.0775199	CDH1
NuRD complex	Gene Ontology	GO:0016581	1	0.0775199	MTA3
miRNA mediated inhibition of translation	Gene Ontology	GO:0035278	1	0.0775199	TNRC6C
bleb assembly	Gene Ontology	GO:0032060	1	0.0775199	PMP22
transcription corepressor binding	Gene Ontology	GO:0001222	1	0.0775199	SIX3
2-oxoglutarate metabolic process	Gene Ontology	GO:0006103	1	0.0775199	TAT
regulation of epithelial cell proliferation	Gene Ontology	GO:0050678	1	0.0775199	PGR
negative regulation of necroptotic process	Gene Ontology	GO:0060546	1	0.0775199	BOK
regulation of cell adhesion mediated by integrin	Gene Ontology	GO:0033628	1	0.0775199	LYN
bicellular tight junction	Gene Ontology	GO:0005923	2	0.079257	CLDN1|AMOTL2
endosome membrane	Gene Ontology	GO:0010008	2	0.081619	APPL2|ACAP2
kinetochore	Gene Ontology	GO:0000776	2	0.0840026	CDT1|ZNF276
mitochondrial outer membrane	Gene Ontology	GO:0005741	2	0.0840026	BOK|CYB5B
beta-catenin binding	Gene Ontology	GO:0008013	2	0.0840026	CDH1|SOX17
regulation of neural precursor cell proliferation	Gene Ontology	GO:2000177	1	0.084935	SIX3
glutamate metabolic process	Gene Ontology	GO:0006536	1	0.084935	TAT
regulation of cilium assembly	Gene Ontology	GO:1902017	1	0.084935	DYNC2LI1
cell proliferation in forebrain	Gene Ontology	GO:0021846	1	0.084935	SIX3
sodium-independent organic anion transport	Gene Ontology	GO:0043252	1	0.084935	SLCO2A1
palmitoyl-(protein) hydrolase activity	Gene Ontology	GO:0008474	1	0.084935	LYPLA1
AMP binding	Gene Ontology	GO:0016208	1	0.084935	PFKL
MAP kinase kinase kinase activity	Gene Ontology	GO:0004709	1	0.084935	MOS
regulation of cellular senescence	Gene Ontology	GO:2000772	1	0.084935	NUAK1
sodium-independent organic anion transmembrane transporter activity	Gene Ontology	GO:0015347	1	0.084935	SLCO2A1
actin nucleation	Gene Ontology	GO:0045010	1	0.084935	SPIRE2
dystrophin-associated glycoprotein complex	Gene Ontology	GO:0016010	1	0.084935	SNTB2
interleukin-1-mediated signaling pathway	Gene Ontology	GO:0070498	1	0.084935	ST18
steroid hormone receptor activity	Gene Ontology	GO:0003707	1	0.084935	PGR
TRAPP complex	Gene Ontology	GO:0030008	1	0.084935	TRAPPC2L
release of cytochrome c from mitochondria	Gene Ontology	GO:0001836	1	0.084935	BOK
oxidoreductase activity, acting on paired donors, with incorporation or reduction of molecular oxygen	Gene Ontology	GO:0016705	1	0.084935	OGFOD3
regulation of G1/S transition of mitotic cell cycle	Gene Ontology	GO:2000045	1	0.084935	APPL2
regulation of release of sequestered calcium ion into cytosol	Gene Ontology	GO:0051279	1	0.084935	LYN
calcineurin-NFAT signaling cascade	Gene Ontology	GO:0033173	1	0.084935	NFAT5
cellular calcium ion homeostasis	Gene Ontology	GO:0006874	2	0.0864072	ATP13A3|ATP13A4
locomotory behavior	Gene Ontology	GO:0007626	2	0.0864072	OPRK1|PENK
protein phosphatase inhibitor activity	Gene Ontology	GO:0004864	1	0.0922909	PPP1R2
endonuclease activity	Gene Ontology	GO:0004519	1	0.0922909	DIS3
cristae formation	Gene Ontology	GO:0042407	1	0.0922909	SPG7
cysteine-type endopeptidase inhibitor activity involved in apoptotic process	Gene Ontology	GO:0043027	1	0.0922909	DPEP1
epithelial cilium movement involved in extracellular fluid movement	Gene Ontology	GO:0003351	1	0.0922909	GAS8
atrial septum morphogenesis	Gene Ontology	GO:0060413	1	0.0922909	ZFPM1
negative regulation of transcription elongation from RNA polymerase II promoter	Gene Ontology	GO:0034244	1	0.0922909	UBXN7
axoneme assembly	Gene Ontology	GO:0035082	1	0.0922909	GAS8
respiratory gaseous exchange by respiratory system	Gene Ontology	GO:0007585	1	0.0922909	DACH1
stereocilium tip	Gene Ontology	GO:0032426	1	0.0922909	THAP4
lens fiber cell differentiation	Gene Ontology	GO:0070306	1	0.0922909	SIX3
lysophospholipase activity	Gene Ontology	GO:0004622	1	0.0922909	LYPLA1
septin ring	Gene Ontology	GO:0005940	1	0.0922909	SEPT9
cell division site	Gene Ontology	GO:0032153	1	0.0922909	SEPT9
negative regulation of cell-cell adhesion	Gene Ontology	GO:0022408	1	0.0922909	CDH1
sulfur compound metabolic process	Gene Ontology	GO:0006790	1	0.0922909	SULT1C3
microtubule anchoring	Gene Ontology	GO:0034453	1	0.0922909	GCC2
transferase activity, transferring hexosyl groups	Gene Ontology	GO:0016758	1	0.0922909	A4GNT
mRNA transcription by RNA polymerase II	Gene Ontology	GO:0042789	1	0.0922909	SOX17
vinculin binding	Gene Ontology	GO:0017166	1	0.0922909	RTCB
embryonic brain development	Gene Ontology	GO:1990403	1	0.0922909	TRA2B
-	Gene Ontology	GO:0036459	1	0.0922909	USP43
histone methyltransferase complex	Gene Ontology	GO:0035097	1	0.0922909	PRDM4
signaling receptor binding	Gene Ontology	GO:0005102	3	0.0968736	DNAJB11|BOK|LYN
transcription, DNA-templated	Gene Ontology	GO:0006351	2	0.0987298	PLAG1|TCEA1
mitotic cell cycle	Gene Ontology	GO:0000278	2	0.0987298	CDT1|TUBB3
cellular response to cytokine stimulus	Gene Ontology	GO:0071345	1	0.099588	NFAT5
cell-cell junction organization	Gene Ontology	GO:0045216	1	0.099588	LIMS1
negative regulation of B cell proliferation	Gene Ontology	GO:0030889	1	0.099588	LYN
septin complex	Gene Ontology	GO:0031105	1	0.099588	SEPT9
positive regulation of cell differentiation	Gene Ontology	GO:0045597	1	0.099588	SOX17
mitochondrial fusion	Gene Ontology	GO:0008053	1	0.099588	SPG7
establishment of skin barrier	Gene Ontology	GO:0061436	1	0.099588	CLDN1
dynein heavy chain binding	Gene Ontology	GO:0045504	1	0.099588	DYNC2LI1
actin filament network formation	Gene Ontology	GO:0051639	1	0.099588	SPIRE2
regulation of blood vessel diameter	Gene Ontology	GO:0097746	1	0.099588	UTS2B
nucleoside monophosphate phosphorylation	Gene Ontology	GO:0046940	1	0.099588	DTYMK
protein localization to phagophore assembly site	Gene Ontology	GO:0034497	1	0.099588	WDR45B
muscle cell cellular homeostasis	Gene Ontology	GO:0046716	1	0.099588	LARGE1
cellular response to hepatocyte growth factor stimulus	Gene Ontology	GO:0035729	1	0.099588	APPL2
intrinsic apoptotic signaling pathway by p53 class mediator	Gene Ontology	GO:0072332	1	0.099588	BOK
positive regulation of wound healing	Gene Ontology	GO:0090303	1	0.099588	CLDN1
nuclear exosome (RNase complex)	Gene Ontology	GO:0000176	1	0.099588	DIS3
platelet formation	Gene Ontology	GO:0030220	1	0.106827	ZFPM1
ankyrin binding	Gene Ontology	GO:0030506	1	0.106827	CDH1
cytoskeleton-dependent cytokinesis	Gene Ontology	GO:0061640	1	0.106827	SEPT9
steroid binding	Gene Ontology	GO:0005496	1	0.106827	PGR
protein targeting to lysosome	Gene Ontology	GO:0006622	1	0.106827	GCC2
intracellular transport	Gene Ontology	GO:0046907	1	0.106827	SPIRE2
nucleotidyltransferase activity	Gene Ontology	GO:0016779	1	0.106827	CTU2
5'-nucleotidase activity	Gene Ontology	GO:0008253	1	0.106827	NT5DC3
signal transduction involved in regulation of gene expression	Gene Ontology	GO:0023019	1	0.106827	SOX17
B cell homeostasis	Gene Ontology	GO:0001782	1	0.106827	LYN
negative regulation of osteoclast differentiation	Gene Ontology	GO:0045671	1	0.106827	GPR55
neurotransmitter secretion	Gene Ontology	GO:0007269	1	0.106827	SYN3
negative regulation of signal transduction	Gene Ontology	GO:0009968	1	0.106827	RGS20
perinuclear region of cytoplasm	Gene Ontology	GO:0048471	5	0.10762	CDH1|LYN|SEPT9|VPS4A|RAB40B
GTPase activity	Gene Ontology	GO:0003924	4	0.11089	LSG1|SEPT9|TUBB3|RAB40B
anterograde axonal transport	Gene Ontology	GO:0008089	1	0.114008	SPG7
Wnt-activated receptor activity	Gene Ontology	GO:0042813	1	0.114008	RYK
Rac guanyl-nucleotide exchange factor activity	Gene Ontology	GO:0030676	1	0.114008	FARP2
regulation of neuron differentiation	Gene Ontology	GO:0045664	1	0.114008	ZFHX3
response to progesterone	Gene Ontology	GO:0032570	1	0.114008	PGR
cholesterol transfer activity	Gene Ontology	GO:0120020	1	0.114008	ABCG8
cholesterol efflux	Gene Ontology	GO:0033344	1	0.114008	ABCG8
protein O-linked glycosylation	Gene Ontology	GO:0006493	1	0.114008	A4GNT
steroid hormone mediated signaling pathway	Gene Ontology	GO:0043401	1	0.114008	PGR
protein methylation	Gene Ontology	GO:0006479	1	0.114008	PCMTD1
negative regulation of fibroblast proliferation	Gene Ontology	GO:0048147	1	0.114008	DACH1
viral entry into host cell	Gene Ontology	GO:0046718	1	0.114008	CLDN1
regulation of embryonic development	Gene Ontology	GO:0045995	1	0.114008	SOX17
negative regulation of DNA binding	Gene Ontology	GO:0043392	1	0.114008	SUMO3
Rac protein signal transduction	Gene Ontology	GO:0016601	1	0.114008	FARP2
hippo signaling	Gene Ontology	GO:0035329	1	0.114008	AMOTL2
protein O-linked mannosylation	Gene Ontology	GO:0035269	1	0.114008	LARGE1
engulfment of apoptotic cell	Gene Ontology	GO:0043652	1	0.114008	XKR4
extracellular region	Gene Ontology	GO:0005576	4	0.114851	GAS8|UTS2B|WWP2|ST6GAL1
apical plasma membrane	Gene Ontology	GO:0016324	3	0.115194	ABCG8|CLDN1|AMOTL2
nucleic acid binding	Gene Ontology	GO:0003676	3	0.116921	MTERF2|TNRC6C|TCEA1
apical junction complex	Gene Ontology	GO:0043296	1	0.121131	CDH1
inositol phosphate dephosphorylation	Gene Ontology	GO:0046855	1	0.121131	MTMR2
positive regulation of mRNA splicing, via spliceosome	Gene Ontology	GO:0048026	1	0.121131	TRA2B
protein N-linked glycosylation via asparagine	Gene Ontology	GO:0018279	1	0.121131	ST6GAL1
phosphatidylinositol-3-phosphatase activity	Gene Ontology	GO:0004438	1	0.121131	MTMR2
DNA polymerase binding	Gene Ontology	GO:0070182	1	0.121131	CDT1
neuromuscular process	Gene Ontology	GO:0050905	1	0.121131	FGF12
metanephros development	Gene Ontology	GO:0001656	1	0.121131	SOX17
non-motile cilium	Gene Ontology	GO:0097730	1	0.121131	SEPT9
vacuolar membrane	Gene Ontology	GO:0005774	1	0.121131	MTMR2
carboxylic ester hydrolase activity	Gene Ontology	GO:0052689	1	0.121131	LYPLA1
sodium channel regulator activity	Gene Ontology	GO:0017080	1	0.121131	FGF12
synaptic transmission, cholinergic	Gene Ontology	GO:0007271	1	0.121131	SLC5A7
positive regulation of G2/M transition of mitotic cell cycle	Gene Ontology	GO:0010971	1	0.121131	MTA3
protein localization to Golgi apparatus	Gene Ontology	GO:0034067	1	0.121131	GCC2
glucose homeostasis	Gene Ontology	GO:0042593	2	0.122023	APPL2|CSMD1
synapse	Gene Ontology	GO:0045202	4	0.122957	FGF12|SNTB2|RPS20|SLC5A7
nucleoside diphosphate phosphorylation	Gene Ontology	GO:0006165	1	0.128197	DTYMK
ubiquitin-like protein ligase binding	Gene Ontology	GO:0044389	1	0.128197	SUMO3
sarcoplasmic reticulum	Gene Ontology	GO:0016529	1	0.128197	P3H2
K63-linked polyubiquitin modification-dependent protein binding	Gene Ontology	GO:0070530	1	0.128197	UBXN7
positive regulation of phosphatidylinositol 3-kinase activity	Gene Ontology	GO:0043552	1	0.128197	LYN
regulation of synaptic plasticity	Gene Ontology	GO:0048167	1	0.128197	JPH3
negative regulation of peptidyl-serine phosphorylation	Gene Ontology	GO:0033137	1	0.128197	NCK2
megakaryocyte development	Gene Ontology	GO:0035855	1	0.128197	ZFPM1
phagophore assembly site	Gene Ontology	GO:0000407	1	0.128197	WDR45B
oxidation-reduction process	Gene Ontology	GO:0055114	6	0.130762	OGFOD3|SDR16C5|ERD2L|ALDH1L2|P3H2|BDH1B
intracellular signal transduction	Gene Ontology	GO:0035556	4	0.134133	NUAK1|LYN|DEF8|RAB40B
transcription factor binding	Gene Ontology	GO:0008134	3	0.134704	NFAT5|UBXN7|SOX17
response to hormone	Gene Ontology	GO:0009725	1	0.135207	LYN
proton-transporting ATPase activity, rotational mechanism	Gene Ontology	GO:0046961	1	0.135207	ATP6V1H
rough endoplasmic reticulum	Gene Ontology	GO:0005791	1	0.135207	CKAP4
cytokine production	Gene Ontology	GO:0001816	1	0.135207	NFAT5
vesicle membrane	Gene Ontology	GO:0012506	1	0.135207	NCK2
cell death	Gene Ontology	GO:0008219	1	0.135207	PMP22
epidermis development	Gene Ontology	GO:0008544	1	0.135207	ZNF750
nucleosome binding	Gene Ontology	GO:0031491	1	0.135207	UBXN7
nucleoside diphosphate kinase activity	Gene Ontology	GO:0004550	1	0.135207	DTYMK
neuromuscular synaptic transmission	Gene Ontology	GO:0007274	1	0.135207	SLC5A7
negative regulation of insulin secretion	Gene Ontology	GO:0046676	1	0.135207	PFKL
regulation of signal transduction	Gene Ontology	GO:0009966	1	0.135207	PPP1R2
histone deacetylase binding	Gene Ontology	GO:0042826	2	0.138219	SIX3|MTA3
structural molecule activity	Gene Ontology	GO:0005198	2	0.140963	CLDN1|SNTB2
pituitary gland development	Gene Ontology	GO:0021983	1	0.142161	SIX3
ephrin receptor binding	Gene Ontology	GO:0046875	1	0.142161	LYN
cyclin-dependent protein serine/threonine kinase activity	Gene Ontology	GO:0004693	1	0.142161	CDK10
pigmentation	Gene Ontology	GO:0043473	1	0.142161	MC1R
positive regulation of DNA repair	Gene Ontology	GO:0045739	1	0.142161	UBXN7
bone resorption	Gene Ontology	GO:0045453	1	0.142161	GPR55
protein dephosphorylation	Gene Ontology	GO:0006470	2	0.146486	PHLPP2|PPM1B
ciliary transition zone	Gene Ontology	GO:0035869	1	0.149059	DYNC2LI1
protein sumoylation	Gene Ontology	GO:0016925	1	0.149059	SUMO3
cellular response to glucose stimulus	Gene Ontology	GO:0071333	1	0.149059	TRA2B
phospholipid transport	Gene Ontology	GO:0015914	1	0.149059	ABCG8
extrinsic apoptotic signaling pathway in absence of ligand	Gene Ontology	GO:0097192	1	0.149059	BOK
ribosomal large subunit biogenesis	Gene Ontology	GO:0042273	1	0.149059	NIP7
nuclear envelope	Gene Ontology	GO:0005635	2	0.154851	RTCB|RAB40B
cellular response to leukemia inhibitory factor	Gene Ontology	GO:1990830	2	0.154851	MRPL15|SOX17
response to estrogen	Gene Ontology	GO:0043627	1	0.155902	PGR
adherens junction organization	Gene Ontology	GO:0034332	1	0.155902	CDH1
lipopolysaccharide-mediated signaling pathway	Gene Ontology	GO:0031663	1	0.155902	LYN
nuclear inner membrane	Gene Ontology	GO:0005637	1	0.155902	TRA2B
sialylation	Gene Ontology	GO:0097503	1	0.155902	ST6GAL1
mitochondrial inner membrane	Gene Ontology	GO:0005743	2	0.15766	BOK|SPG7
dendrite	Gene Ontology	GO:0030425	3	0.1591	PENK|TUBB3|SLC5A7
fibrillar center	Gene Ontology	GO:0001650	2	0.160478	NUAK1|UTP4
COP9 signalosome	Gene Ontology	GO:0008180	1	0.16269	COPS9
maturation of SSU-rRNA from tricistronic rRNA transcript (SSU-rRNA, 5.8S rRNA, LSU-rRNA)	Gene Ontology	GO:0000462	1	0.16269	UTP4
cytoplasmic dynein complex	Gene Ontology	GO:0005868	1	0.16269	DYNC2LI1
behavioral fear response	Gene Ontology	GO:0001662	1	0.16269	PENK
cell periphery	Gene Ontology	GO:0071944	1	0.16269	TUBB3
negative regulation of axon extension involved in axon guidance	Gene Ontology	GO:0048843	1	0.16269	RYK
preribosome, large subunit precursor	Gene Ontology	GO:0030687	1	0.16269	NIP7
transmembrane receptor protein tyrosine kinase signaling pathway	Gene Ontology	GO:0007169	2	0.166142	LYN|RYK
protein localization to plasma membrane	Gene Ontology	GO:0072659	2	0.168988	CDH1|RAB40B
3'-5'-exoribonuclease activity	Gene Ontology	GO:0000175	1	0.169424	DIS3
semaphorin-plexin signaling pathway	Gene Ontology	GO:0071526	1	0.169424	FARP2
phosphatidylinositol-3,5-bisphosphate binding	Gene Ontology	GO:0080025	1	0.169424	WDR45B
trans-Golgi network membrane	Gene Ontology	GO:0032588	1	0.169424	BOK
regulation of cell adhesion	Gene Ontology	GO:0030155	1	0.169424	NUAK1
osteoclast differentiation	Gene Ontology	GO:0030316	1	0.169424	FARP2
acetylglucosaminyltransferase activity	Gene Ontology	GO:0008375	1	0.169424	A4GNT
activation of MAPKK activity	Gene Ontology	GO:0000186	1	0.169424	MOS
actin filament polymerization	Gene Ontology	GO:0030041	1	0.169424	SPIRE2
brush border membrane	Gene Ontology	GO:0031526	1	0.169424	SLC3A1
cell differentiation	Gene Ontology	GO:0030154	4	0.173091	LYN|ZFPM1|HES6|SOX17
negative regulation of gene expression	Gene Ontology	GO:0010629	2	0.174703	PLAG1|PGR
negative regulation of phosphoprotein phosphatase activity	Gene Ontology	GO:0032515	1	0.176104	PPP1R2
Cajal body	Gene Ontology	GO:0015030	1	0.176104	LSG1
lamellipodium assembly	Gene Ontology	GO:0030032	1	0.176104	NCK2
negative regulation of tumor necrosis factor production	Gene Ontology	GO:0032720	1	0.176104	MC1R
response to glucose	Gene Ontology	GO:0009749	1	0.176104	PFKL
protein localization to nucleus	Gene Ontology	GO:0034504	1	0.176104	BANP
ventricular septum morphogenesis	Gene Ontology	GO:0060412	1	0.176104	ZFPM1
microtubule-based process	Gene Ontology	GO:0007017	1	0.176104	TUBB3
regulation of cytosolic calcium ion concentration	Gene Ontology	GO:0051480	1	0.176104	BOK
Hsp70 protein binding	Gene Ontology	GO:0030544	1	0.176104	PGR
sequence-specific DNA binding	Gene Ontology	GO:0043565	3	0.176721	MTA3|PGR|SOX17
RNA binding	Gene Ontology	GO:0003723	5	0.178171	NIP7|DIS3|RPS20|MRPS9|RPL13
axon terminus	Gene Ontology	GO:0043679	1	0.182731	PENK
cleavage furrow	Gene Ontology	GO:0032154	1	0.182731	SPIRE2
Golgi cisterna membrane	Gene Ontology	GO:0032580	1	0.182731	ST6GAL1
histone deacetylation	Gene Ontology	GO:0016575	1	0.182731	MTA3
positive regulation of substrate adhesion-dependent cell spreading	Gene Ontology	GO:1900026	1	0.182731	LIMS1
protein heterodimerization activity	Gene Ontology	GO:0046982	3	0.184722	ABCG8|NFYB|BOK
vesicle-mediated transport	Gene Ontology	GO:0016192	2	0.189119	FAM18B1|SPIRE2
regulation of cell population proliferation	Gene Ontology	GO:0042127	2	0.189119	LYN|SIX3
skeletal system morphogenesis	Gene Ontology	GO:0048705	1	0.189304	RYK
eye development	Gene Ontology	GO:0001654	1	0.189304	SIX3
lens development in camera-type eye	Gene Ontology	GO:0002088	1	0.189304	SIX3
synapse assembly	Gene Ontology	GO:0007416	1	0.189304	CDH1
one-carbon metabolic process	Gene Ontology	GO:0006730	1	0.189304	ALDH1L2
regulation of neurogenesis	Gene Ontology	GO:0050767	1	0.189304	HES6
tumor necrosis factor-mediated signaling pathway	Gene Ontology	GO:0033209	1	0.189304	ST18
negative regulation of extrinsic apoptotic signaling pathway	Gene Ontology	GO:2001237	1	0.189304	RB1CC1
negative regulation of Wnt signaling pathway	Gene Ontology	GO:0030178	1	0.195825	SIX3
protein K63-linked ubiquitination	Gene Ontology	GO:0070534	1	0.195825	WWP2
positive regulation of smoothened signaling pathway	Gene Ontology	GO:0045880	1	0.195825	GAS8
regulation of phosphoprotein phosphatase activity	Gene Ontology	GO:0043666	1	0.195825	PPP1R2
positive regulation of actin filament polymerization	Gene Ontology	GO:0030838	1	0.195825	NCK2
actin filament bundle assembly	Gene Ontology	GO:0051017	1	0.195825	THAP4
cytoplasmic side of plasma membrane	Gene Ontology	GO:0009898	1	0.195825	CDH1
learning	Gene Ontology	GO:0007612	1	0.195825	JPH3
sulfotransferase activity	Gene Ontology	GO:0008146	1	0.195825	GAL3ST4
positive regulation of protein import into nucleus	Gene Ontology	GO:0042307	1	0.195825	CDH1
positive regulation of T cell proliferation	Gene Ontology	GO:0042102	1	0.195825	NCK2
innate immune response	Gene Ontology	GO:0045087	2	0.200766	C18H17orf62|LYN
transmembrane transport	Gene Ontology	GO:0055085	3	0.200998	ABCG8|SLCO2A1|SLC5A7
positive regulation of protein-containing complex assembly	Gene Ontology	GO:0031334	1	0.202294	CDT1
anchored component of membrane	Gene Ontology	GO:0031225	1	0.202294	DPEP1
negative regulation of protein catabolic process	Gene Ontology	GO:0042177	1	0.202294	BANP
adaptive immune response	Gene Ontology	GO:0002250	1	0.202294	CD7
transcription factor TFIID complex	Gene Ontology	GO:0005669	1	0.202294	TCEA1
Wnt-protein binding	Gene Ontology	GO:0017147	1	0.202294	RYK
B cell receptor signaling pathway	Gene Ontology	GO:0050853	1	0.202294	LYN
neuron apoptotic process	Gene Ontology	GO:0051402	1	0.202294	BOK
cellular response to retinoic acid	Gene Ontology	GO:0071300	1	0.202294	LYN
response to ionizing radiation	Gene Ontology	GO:0010212	1	0.202294	UBXN7
ephrin receptor signaling pathway	Gene Ontology	GO:0048013	1	0.202294	NCK2
RNA phosphodiester bond hydrolysis, exonucleolytic	Gene Ontology	GO:0090503	1	0.202294	DIS3
ubiquitin protein ligase binding	Gene Ontology	GO:0031625	3	0.203057	BOK|MC1R|UBXN7
iron ion binding	Gene Ontology	GO:0005506	2	0.203691	P3H2|OGFOD3
electron transfer activity	Gene Ontology	GO:0009055	1	0.208711	CYB5B
neuron development	Gene Ontology	GO:0048666	1	0.208711	MTMR2
positive regulation of tyrosine phosphorylation of STAT protein	Gene Ontology	GO:0042531	1	0.208711	LYN
RNA polymerase II repressing transcription factor binding	Gene Ontology	GO:0001103	1	0.208711	MTA3
negative regulation of MAP kinase activity	Gene Ontology	GO:0043407	1	0.208711	LYN
peptidyl-tyrosine autophosphorylation	Gene Ontology	GO:0038083	1	0.208711	LYN
phosphatidylinositol dephosphorylation	Gene Ontology	GO:0046856	1	0.208711	MTMR2
mitotic spindle assembly	Gene Ontology	GO:0090307	1	0.208711	MZT1
heme binding	Gene Ontology	GO:0020037	2	0.209556	THAP4|CYB5B
myelination	Gene Ontology	GO:0042552	1	0.215077	PMP22
intrinsic apoptotic signaling pathway in response to DNA damage	Gene Ontology	GO:0008630	1	0.215077	BOK
protein self-association	Gene Ontology	GO:0043621	1	0.215077	AGXT
toxin transport	Gene Ontology	GO:1901998	1	0.215077	RAB40B
regulation of mitotic cell cycle	Gene Ontology	GO:0007346	1	0.215077	CDK10
frizzled binding	Gene Ontology	GO:0005109	1	0.215077	RYK
protein polyubiquitination	Gene Ontology	GO:0000209	2	0.215437	WWP2|UBE2G2
chemical synaptic transmission	Gene Ontology	GO:0007268	2	0.218384	FGF12|PENK
regulation of blood pressure	Gene Ontology	GO:0008217	1	0.221392	UTS2B
small-subunit processome	Gene Ontology	GO:0032040	1	0.221392	UTP4
protein secretion	Gene Ontology	GO:0009306	1	0.221392	FAM18B1
phosphotyrosine residue binding	Gene Ontology	GO:0001784	1	0.221392	NCK2
cation transmembrane transport	Gene Ontology	GO:0098655	1	0.221392	SLC41A2
endocytic recycling	Gene Ontology	GO:0032456	1	0.221392	ACAP2
Hsp90 protein binding	Gene Ontology	GO:0051879	1	0.221392	PGR
protein-containing complex assembly	Gene Ontology	GO:0065003	1	0.221392	SPG7
bicellular tight junction assembly	Gene Ontology	GO:0070830	1	0.227656	CLDN1
motile cilium	Gene Ontology	GO:0031514	1	0.227656	DYNC2LI1
cellular response to growth factor stimulus	Gene Ontology	GO:0071363	1	0.227656	DTYMK
intermembrane lipid transfer	Gene Ontology	GO:0120009	1	0.23387	ABCG8
cellular response to drug	Gene Ontology	GO:0035690	1	0.23387	DPEP1
positive regulation of NIK/NF-kappaB signaling	Gene Ontology	GO:1901224	1	0.23387	NFAT5
negative regulation of fat cell differentiation	Gene Ontology	GO:0045599	1	0.23387	ZFPM1
promoter-specific chromatin binding	Gene Ontology	GO:1990841	1	0.23387	ZNF750
regulation of autophagy	Gene Ontology	GO:0010506	1	0.23387	BOK
negative regulation of I-kappaB kinase/NF-kappaB signaling	Gene Ontology	GO:0043124	1	0.23387	PPM1B
neuromuscular process controlling balance	Gene Ontology	GO:0050885	1	0.23387	JPH3
electron transport chain	Gene Ontology	GO:0022900	1	0.23387	CYB5B
kinesin complex	Gene Ontology	GO:0005871	1	0.23387	KIF20AL
regulation of gene expression	Gene Ontology	GO:0010468	2	0.239095	PRDM4|CDK10
ubiquitin conjugating enzyme activity	Gene Ontology	GO:0061631	1	0.240034	UBE2G2
catalytic activity	Gene Ontology	GO:0003824	1	0.240034	SLC3A1
scaffold protein binding	Gene Ontology	GO:0097110	1	0.240034	NCK2
phosphatidylinositol-3-phosphate binding	Gene Ontology	GO:0032266	1	0.240034	WDR45B
negative regulation of cysteine-type endopeptidase activity involved in apoptotic process	Gene Ontology	GO:0043154	1	0.240034	DPEP1
transcription repressor complex	Gene Ontology	GO:0017053	1	0.240034	ZFPM1
regulation of inflammatory response	Gene Ontology	GO:0050727	1	0.240034	LYN
double-stranded DNA binding	Gene Ontology	GO:0003690	1	0.246149	MTERF2
cellular response to glucose starvation	Gene Ontology	GO:0042149	1	0.246149	NUAK1
neutrophil chemotaxis	Gene Ontology	GO:0030593	1	0.246149	DPEP1
negative regulation of epithelial cell proliferation	Gene Ontology	GO:0050680	1	0.246149	A4GNT
mitochondrial nucleoid	Gene Ontology	GO:0042645	1	0.246149	MTERF2
fibroblast growth factor receptor signaling pathway	Gene Ontology	GO:0008543	1	0.246149	FGF12
non-membrane spanning protein tyrosine kinase activity	Gene Ontology	GO:0004715	1	0.246149	LYN
caveola	Gene Ontology	GO:0005901	1	0.252215	ACSF3
ATPase-coupled transmembrane transporter activity	Gene Ontology	GO:0042626	1	0.252215	ABCG8
double-strand break repair	Gene Ontology	GO:0006302	1	0.252215	UBXN7
chromatin organization	Gene Ontology	GO:0006325	1	0.252215	MOS
spliceosomal complex	Gene Ontology	GO:0005681	1	0.252215	TRA2B
heat shock protein binding	Gene Ontology	GO:0031072	1	0.252215	CAMKMT
nuclear membrane	Gene Ontology	GO:0031965	2	0.256924	LYPLA1|RB1CC1
nuclear receptor activity	Gene Ontology	GO:0004879	1	0.258233	PGR
cytosolic small ribosomal subunit	Gene Ontology	GO:0022627	1	0.258233	RPS20
enzyme binding	Gene Ontology	GO:0019899	2	0.262874	PGR|ZFHX3
axon cytoplasm	Gene Ontology	GO:1904115	1	0.264202	SPG7
chromosome segregation	Gene Ontology	GO:0007059	1	0.264202	PPP1R7
protein destabilization	Gene Ontology	GO:0031648	1	0.264202	SOX17
intracellular anatomical structure	Gene Ontology	GO:0005622	1	0.264202	SNTB2
filopodium	Gene Ontology	GO:0030175	1	0.264202	TUBB3
perikaryon	Gene Ontology	GO:0043204	1	0.264202	SLC5A7
synaptic vesicle membrane	Gene Ontology	GO:0030672	1	0.264202	SYN3
positive regulation of cell migration	Gene Ontology	GO:0030335	2	0.268825	CLDN1|LYN
DNA replication	Gene Ontology	GO:0006260	1	0.270123	CDT1
G protein-coupled receptor binding	Gene Ontology	GO:0001664	1	0.270123	UTS2B
anatomical structure morphogenesis	Gene Ontology	GO:0009653	1	0.270123	SOX17
phosphatidylserine binding	Gene Ontology	GO:0001786	1	0.270123	APPL2
negative regulation of ERK1 and ERK2 cascade	Gene Ontology	GO:0070373	1	0.270123	LYN
spermatogenesis	Gene Ontology	GO:0007283	2	0.2718	TDRP|SOX17
trans-Golgi network	Gene Ontology	GO:0005802	2	0.2718	CDH1|GCC2
angiogenesis	Gene Ontology	GO:0001525	2	0.274775	AMOTL2|SOX17
liver development	Gene Ontology	GO:0001889	1	0.275997	RB1CC1
memory	Gene Ontology	GO:0007613	1	0.275997	JPH3
anatomical structure development	Gene Ontology	GO:0048856	1	0.275997	SIX3
recycling endosome membrane	Gene Ontology	GO:0055038	1	0.275997	BOK
adult locomotory behavior	Gene Ontology	GO:0008344	1	0.275997	FGF12
cilium assembly	Gene Ontology	GO:0060271	2	0.27775	TEKT3|DZIP1L
ruffle membrane	Gene Ontology	GO:0032587	1	0.281824	APPL2
repressing transcription factor binding	Gene Ontology	GO:0070491	1	0.281824	PGR
microtubule motor activity	Gene Ontology	GO:0003777	1	0.281824	KIF20AL
site of double-strand break	Gene Ontology	GO:0035861	1	0.281824	UBXN7
actin cytoskeleton reorganization	Gene Ontology	GO:0031532	1	0.281824	FARP2
membrane	Gene Ontology	GO:0016020	5	0.284687	XKR4|RGS20|PFKL|CYB5B|MTMR2
centrosome	Gene Ontology	GO:0005813	4	0.286888	PLAG1|MZT1|CEP19|DYNC2LI1
protein K48-linked ubiquitination	Gene Ontology	GO:0070936	1	0.287605	UBE2G2
chromosome	Gene Ontology	GO:0005694	1	0.287605	UTP4
ATPase binding	Gene Ontology	GO:0051117	1	0.287605	PGR
regulation of actin cytoskeleton organization	Gene Ontology	GO:0032956	1	0.287605	CDK10
heart looping	Gene Ontology	GO:0001947	1	0.287605	SOX17
cytoplasmic ribonucleoprotein granule	Gene Ontology	GO:0036464	1	0.287605	CKAP4
positive regulation of nucleic acid-templated transcription	Gene Ontology	GO:1903508	1	0.293339	MTA3
negative regulation of DNA-binding transcription factor activity	Gene Ontology	GO:0043433	1	0.293339	WWP2
calcium-dependent phospholipid binding	Gene Ontology	GO:0005544	1	0.293339	CPNE7
chromatin DNA binding	Gene Ontology	GO:0031490	1	0.293339	PGR
integral component of Golgi membrane	Gene Ontology	GO:0030173	1	0.293339	FAM18B1
negative regulation of protein binding	Gene Ontology	GO:0032091	1	0.293339	ZFPM1
cytosolic large ribosomal subunit	Gene Ontology	GO:0022625	1	0.299027	RPL13
positive regulation of JNK cascade	Gene Ontology	GO:0046330	1	0.299027	RB1CC1
plasma membrane	Gene Ontology	GO:0005886	15	0.301483	MC1R|PMP22|SLC41A2|XKR4|ABCG8|LYPLA1|CPNE7|PLEKHH2|RAB40B|JPH3|AMOTL2|SLC5A7|CLDN1|PENK|DPEP1
spindle	Gene Ontology	GO:0005819	1	0.30467	MZT1
axonogenesis	Gene Ontology	GO:0007409	1	0.30467	RYK
stress fiber	Gene Ontology	GO:0001725	1	0.30467	SEPT9
vasculogenesis	Gene Ontology	GO:0001570	1	0.30467	SOX17
positive regulation of neuron projection development	Gene Ontology	GO:0010976	1	0.310267	LYN
kinase binding	Gene Ontology	GO:0019900	1	0.310267	PFKL
extrinsic component of cytoplasmic side of plasma membrane	Gene Ontology	GO:0031234	1	0.310267	LYN
negative regulation of neuron differentiation	Gene Ontology	GO:0045665	1	0.310267	SIX3
peptidyl-threonine phosphorylation	Gene Ontology	GO:0018107	1	0.310267	CDK10
mitochondrial large ribosomal subunit	Gene Ontology	GO:0005762	1	0.310267	MRPL15
cytoplasmic vesicle membrane	Gene Ontology	GO:0030659	1	0.310267	SPIRE2
protein-containing complex	Gene Ontology	GO:0032991	3	0.310336	CLDN1|LYN|CAMKMT
cellular response to calcium ion	Gene Ontology	GO:0071277	1	0.31582	CPNE7
RNA polymerase II activating transcription factor binding	Gene Ontology	GO:0001102	1	0.31582	ZFPM1
actin binding	Gene Ontology	GO:0003779	2	0.316289	PLEKHH2|SPIRE2
neuronal cell body	Gene Ontology	GO:0043025	2	0.316289	PENK|TUBB3
growth cone	Gene Ontology	GO:0030426	1	0.321328	TUBB3
lysosome	Gene Ontology	GO:0005764	2	0.322184	RB1CC1|WDR45B
protein autoubiquitination	Gene Ontology	GO:0051865	1	0.326792	WWP2
MAPK cascade	Gene Ontology	GO:0000165	1	0.326792	MOS
ubiquitin-dependent ERAD pathway	Gene Ontology	GO:0030433	1	0.332212	UBE2G2
tRNA binding	Gene Ontology	GO:0000049	1	0.337589	CTU2
transmembrane receptor protein tyrosine kinase activity	Gene Ontology	GO:0004714	1	0.337589	RYK
endoplasmic reticulum membrane	Gene Ontology	GO:0005789	3	0.347636	JPH3|BOK|RTCB
regulation of apoptotic process	Gene Ontology	GO:0042981	1	0.348214	BOK
cell-matrix adhesion	Gene Ontology	GO:0007160	1	0.348214	SNED1
positive regulation of protein kinase B signaling	Gene Ontology	GO:0051897	1	0.348214	MC1R
transforming growth factor beta receptor signaling pathway	Gene Ontology	GO:0007179	1	0.348214	APPL2
cellular response to starvation	Gene Ontology	GO:0009267	1	0.348214	WDR45B
positive regulation of cold-induced thermogenesis	Gene Ontology	GO:0120162	1	0.353463	APPL2
protein deubiquitination	Gene Ontology	GO:0016579	1	0.353463	USP43
ubiquitin binding	Gene Ontology	GO:0043130	1	0.353463	UBXN7
magnesium ion binding	Gene Ontology	GO:0000287	2	0.357253	XXYLT1|PPM1B
P-body	Gene Ontology	GO:0000932	1	0.358669	TNRC6C
cholesterol homeostasis	Gene Ontology	GO:0042632	1	0.358669	ABCG8
nuclear matrix	Gene Ontology	GO:0016363	1	0.358669	PGR
regulation of alternative mRNA splicing, via spliceosome	Gene Ontology	GO:0000381	1	0.363834	TRA2B
peroxisome	Gene Ontology	GO:0005777	1	0.368958	AGXT
dephosphorylation	Gene Ontology	GO:0016311	1	0.368958	NT5DC3
SH3 domain binding	Gene Ontology	GO:0017124	1	0.368958	LYN
microtubule-based movement	Gene Ontology	GO:0007018	1	0.37404	KIF20AL
ubiquitin ligase complex	Gene Ontology	GO:0000151	1	0.37404	UBXN7
spindle pole	Gene Ontology	GO:0000922	1	0.37404	CEP19
activation of MAPK activity	Gene Ontology	GO:0000187	1	0.37404	MOS
hormone activity	Gene Ontology	GO:0005179	1	0.379082	UTS2B
positive regulation of protein phosphorylation	Gene Ontology	GO:0001934	1	0.379082	RB1CC1
PML body	Gene Ontology	GO:0016605	1	0.379082	SUMO3
microtubule binding	Gene Ontology	GO:0008017	2	0.380274	KIF20AL|GAS8
positive regulation of kinase activity	Gene Ontology	GO:0033674	1	0.384083	RYK
regulation of cell migration	Gene Ontology	GO:0030334	1	0.384083	AMOTL2
basement membrane	Gene Ontology	GO:0005604	1	0.389044	P3H2
cell adhesion	Gene Ontology	GO:0007155	2	0.391656	CLDN1|FARP2
guanyl-nucleotide exchange factor activity	Gene Ontology	GO:0005085	1	0.393966	DIS3
Notch signaling pathway	Gene Ontology	GO:0007219	1	0.398848	AGXT
regulation of ion transmembrane transport	Gene Ontology	GO:0034765	1	0.398848	WWP2
neuron projection development	Gene Ontology	GO:0031175	1	0.403691	LYN
phosphatidylinositol binding	Gene Ontology	GO:0035091	1	0.413261	APPL2
cell cortex	Gene Ontology	GO:0005938	1	0.413261	SPIRE2
multicellular organism growth	Gene Ontology	GO:0035264	1	0.413261	PLAG1
response to bacterium	Gene Ontology	GO:0009617	1	0.413261	PENK
DNA binding	Gene Ontology	GO:0003677	4	0.413814	CDT1|PLAG1|THAP4|SIX3
DNA-binding transcription factor activity, RNA polymerase II-specific	Gene Ontology	GO:0000981	3	0.417091	KLF12|SIX3|SOX17
integral component of endoplasmic reticulum membrane	Gene Ontology	GO:0030176	1	0.417988	XXYLT1
unfolded protein binding	Gene Ontology	GO:0051082	1	0.417988	DNAJB11
synaptic vesicle	Gene Ontology	GO:0008021	1	0.422678	RAB40B
cell-cell adhesion	Gene Ontology	GO:0098609	1	0.422678	LIMS1
lipid binding	Gene Ontology	GO:0008289	1	0.422678	BPIFCB
proton transmembrane transport	Gene Ontology	GO:1902600	1	0.42733	ATP6V1H
ion channel binding	Gene Ontology	GO:0044325	1	0.42733	LYN
negative regulation of cell growth	Gene Ontology	GO:0030308	1	0.42733	SOX17
regulation of membrane potential	Gene Ontology	GO:0042391	1	0.431944	WWP2
carbohydrate metabolic process	Gene Ontology	GO:0005975	1	0.431944	SLC3A1
positive regulation of canonical Wnt signaling pathway	Gene Ontology	GO:0090263	1	0.436522	PPM1B
chromatin binding	Gene Ontology	GO:0003682	3	0.440464	NFAT5|CDT1|MTA3
endoplasmic reticulum to Golgi vesicle-mediated transport	Gene Ontology	GO:0006888	1	0.441063	TRAPPC2L
negative regulation of cell population proliferation	Gene Ontology	GO:0008285	2	0.441639	P3H2|ST18
adenylate cyclase-activating G protein-coupled receptor signaling pathway	Gene Ontology	GO:0007189	1	0.454468	MC1R
protein folding	Gene Ontology	GO:0006457	1	0.454468	DNAJB11
Golgi membrane	Gene Ontology	GO:0000139	2	0.4578	LARGE1|ST6GAL1
sensory perception of sound	Gene Ontology	GO:0007605	1	0.458866	THAP4
centriole	Gene Ontology	GO:0005814	1	0.458866	CEP19
cell junction	Gene Ontology	GO:0030054	1	0.463227	DPEP1
neuron projection	Gene Ontology	GO:0043005	2	0.46578	OPRK1|NPBWR1
neuron differentiation	Gene Ontology	GO:0030182	1	0.467554	TUBB3
negative regulation of neuron apoptotic process	Gene Ontology	GO:0043524	1	0.467554	BOK
anterior/posterior pattern specification	Gene Ontology	GO:0009952	1	0.471846	HES6
mitochondrial matrix	Gene Ontology	GO:0005759	1	0.471846	MTERF2
protein homodimerization activity	Gene Ontology	GO:0042803	4	0.47599	APPL2|BOK|AGXT|ST6GAL1
RNA polymerase II transcription regulatory region sequence-specific DNA binding	Gene Ontology	GO:0000977	2	0.476311	KLF12|HES6
adherens junction	Gene Ontology	GO:0005912	1	0.480328	CDH1
basolateral plasma membrane	Gene Ontology	GO:0016323	1	0.488673	CLDN1
nucleolus	Gene Ontology	GO:0005730	4	0.489872	NIP7|TCEA1|MRPS9|RPL13
calcium ion binding	Gene Ontology	GO:0005509	4	0.491597	SNED1|CDH1|CDH3|ACSF3
cell division	Gene Ontology	GO:0051301	1	0.492796	CDT1
signaling receptor activity	Gene Ontology	GO:0038023	1	0.492796	CD7
metalloendopeptidase activity	Gene Ontology	GO:0004222	1	0.496886	SPG7
peptidyl-tyrosine dephosphorylation	Gene Ontology	GO:0035335	1	0.500943	MTMR2
cell population proliferation	Gene Ontology	GO:0008283	1	0.500943	DACH1
microtubule cytoskeleton organization	Gene Ontology	GO:0000226	1	0.504967	TUBB3
protein tyrosine phosphatase activity	Gene Ontology	GO:0004725	1	0.504967	MTMR2
peptidyl-tyrosine phosphorylation	Gene Ontology	GO:0018108	1	0.504967	RYK
mRNA splicing, via spliceosome	Gene Ontology	GO:0000398	1	0.508959	TRA2B
ubiquitin-protein transferase activity	Gene Ontology	GO:0004842	1	0.516847	UBXN7
actin filament organization	Gene Ontology	GO:0007015	1	0.520744	NCK2
membrane raft	Gene Ontology	GO:0045121	1	0.520744	LYN
signal transduction	Gene Ontology	GO:0007165	3	0.525943	MOS|PHLPP2|UTS2B
Rab GTPase binding	Gene Ontology	GO:0017137	1	0.528444	GAS8
nervous system development	Gene Ontology	GO:0007399	1	0.528444	RYK
growth factor activity	Gene Ontology	GO:0008083	1	0.532247	FGF12
protein autophosphorylation	Gene Ontology	GO:0046777	1	0.539763	MOS
protein kinase activity	Gene Ontology	GO:0004672	1	0.543476	MOS
oxidoreductase activity	Gene Ontology	GO:0016491	1	0.547159	BDH1B
negative regulation of canonical Wnt signaling pathway	Gene Ontology	GO:0090090	1	0.547159	SOX17
protein phosphorylation	Gene Ontology	GO:0006468	2	0.54875	NUAK1|CDK10
histone binding	Gene Ontology	GO:0042393	1	0.550813	UBXN7
actin cytoskeleton organization	Gene Ontology	GO:0030036	1	0.558032	AMOTL2
cell-cell junction	Gene Ontology	GO:0005911	1	0.558032	LIMS1
apoptotic process	Gene Ontology	GO:0006915	1	0.572126	DPEP1
intracellular membrane-bounded organelle	Gene Ontology	GO:0043231	2	0.574343	PHLPP2|CYB5B
protein stabilization	Gene Ontology	GO:0050821	1	0.575579	SOX17
structural constituent of cytoskeleton	Gene Ontology	GO:0005200	1	0.575579	TUBB3
proteasome-mediated ubiquitin-dependent protein catabolic process	Gene Ontology	GO:0043161	1	0.585773	WWP2
protein ubiquitination	Gene Ontology	GO:0016567	2	0.590074	WWP2|RAB40B
protein dimerization activity	Gene Ontology	GO:0046983	1	0.595723	HES6
axon guidance	Gene Ontology	GO:0007411	1	0.598986	TUBB3
positive regulation of ERK1 and ERK2 cascade	Gene Ontology	GO:0070374	1	0.605435	GPR55
postsynaptic density	Gene Ontology	GO:0014069	1	0.608621	SYN3
endocytosis	Gene Ontology	GO:0006897	1	0.618025	ATP6V1H
focal adhesion	Gene Ontology	GO:0005925	1	0.618025	LIMS1
protein domain specific binding	Gene Ontology	GO:0019904	1	0.624169	TRA2B
inflammatory response	Gene Ontology	GO:0006954	1	0.630214	DPEP1
cellular response to DNA damage stimulus	Gene Ontology	GO:0006974	1	0.633201	LYN
transcription corepressor activity	Gene Ontology	GO:0003714	1	0.636164	MTA3
cytoplasmic vesicle	Gene Ontology	GO:0031410	1	0.639102	AMOTL2
protein binding	Gene Ontology	GO:0005515	1	0.656245	CDH1
cytoskeleton	Gene Ontology	GO:0005856	1	0.683035	FARP2
mRNA binding	Gene Ontology	GO:0003729	1	0.700542	TRA2B
nuclear chromatin	Gene Ontology	GO:0000790	1	0.702963	PGR
cell migration	Gene Ontology	GO:0016477	1	0.707747	NCK2
extracellular matrix	Gene Ontology	GO:0031012	1	0.721644	CPN2
endosome	Gene Ontology	GO:0005768	1	0.730541	RAB40B
axon	Gene Ontology	GO:0030424	1	0.734883	SLC5A7
actin filament binding	Gene Ontology	GO:0051015	1	0.737028	THAP4
multicellular organism development	Gene Ontology	GO:0007275	1	0.753577	RYK
GTPase activator activity	Gene Ontology	GO:0005096	1	0.759512	ACAP2
ubiquitin protein ligase activity	Gene Ontology	GO:0061630	1	0.781864	WWP2
positive regulation of GTPase activity	Gene Ontology	GO:0043547	1	0.781864	ACAP2
glutamatergic synapse	Gene Ontology	GO:0098978	1	0.802147	SYN3
protein serine/threonine kinase activity	Gene Ontology	GO:0004674	1	0.814616	NUAK1
negative regulation of transcription, DNA-templated	Gene Ontology	GO:0045892	1	0.817609	SIX3
positive regulation of cell population proliferation	Gene Ontology	GO:0008284	1	0.829108	MTA3
proteolysis	Gene Ontology	GO:0006508	1	0.877643	DPEP1
mitochondrion	Gene Ontology	GO:0005739	3	0.878104	ALDH1L2|DTYMK|SPG7
protein kinase binding	Gene Ontology	GO:0019901	1	0.889053	RB1CC1
extracellular space	Gene Ontology	GO:0005615	3	0.936885	CPN2|DNAJB11|BPIFCB
regulation of transcription by RNA polymerase II	Gene Ontology	GO:0006357	1	0.960426	ST18

## Sheet: DEGs in TES
#ID	gene_name	H-HYP-1_Count	H-HYP-2_Count	H-HYP-3_Count	H-LIVE-1_Count	H-LIVE-2_Count	H-LIVE-3_Count	H-PIT-1_Count	H-PIT-2_Count	H-PIT-3_Count	H-TES-1_Count	H-TES-2_Count	H-TES-3_Count	L-HYP-1_Count	L-HYP-2_Count	L-HYP-3_Count	L-LIVE-1_Count	L-LIVE-2_Count	L-LIVE-3_Count	L-PIT-1_Count	L-PIT-2_Count	L-PIT-3_Count	L-TES-1_Count	L-TES-2_Count	L-TES-3_Count	H-HYP-1_CPM	H-HYP-2_CPM	H-HYP-3_CPM	H-LIVE-1_CPM	H-LIVE-2_CPM	H-LIVE-3_CPM	H-PIT-1_CPM	H-PIT-2_CPM	H-PIT-3_CPM	H-TES-1_CPM	H-TES-2_CPM	H-TES-3_CPM	L-HYP-1_CPM	L-HYP-2_CPM	L-HYP-3_CPM	L-LIVE-1_CPM	L-LIVE-2_CPM	L-LIVE-3_CPM	L-PIT-1_CPM	L-PIT-2_CPM	L-PIT-3_CPM	L-TES-1_CPM	L-TES-2_CPM	L-TES-3_CPM
gene-CAMKMT	CAMKMT	8	9	13	1	1	0	5	6	6	262	193	217	13	15	8	3	2	0	17	5	5	58	100	108	2.02083	2.56986	3.40334	0.230299	0.217573	0	1.24705	1.50858	1.19774	57.859	41.5931	50.5325	3.28102	3.72215	1.84139	0.604075	0.405091	0	4.02074	1.17378	1.29154	13.5676	23.9194	29.2122
gene-CDK10	CDK10	104	123	95	27	13	22	109	152	117	4610	4288	3982	137	120	164	29	17	28	127	117	122	1319	1805	1288	26.2708	35.1214	24.8705	6.21808	2.82844	5.24022	27.1856	38.2173	23.3559	1018.05	924.098	927.282	34.5769	29.7772	37.7485	5.83939	3.44327	6.30999	30.0373	27.4664	31.5135	308.545	431.746	348.382
gene-CDRT1	CDRT1	1	1	0	0	0	0	0	0	1	34	72	45	0	3	1	0	0	0	1	0	1	17	21	27	0.252604	0.28554	0	0	0	0	0	0	0.199623	7.50842	15.5166	10.4791	0	0.744431	0.230174	0	0	0	0.236514	0	0.258307	3.9767	5.02308	7.30305
gene-DIS3	DIS3	7	5	13	10	5	3	10	5	15	224	277	229	7	6	3	14	21	4	19	23	21	73	128	89	1.76823	1.4277	3.40334	2.30299	1.08786	0.714576	2.49409	1.25715	2.99435	49.4673	59.6957	53.3269	1.7667	1.48886	0.690521	2.81902	4.25345	0.901427	4.49377	5.39937	5.42445	17.0764	30.6169	24.073
gene-ERICH1	ERICH1	65	44	59	52	47	47	145	121	149	1243	1054	946	61	88	103	43	53	51	107	124	123	403	524	506	16.4193	12.5638	15.4459	11.9756	10.2259	11.195	36.1643	30.423	29.7438	274.499	227.145	220.294	15.3955	21.8366	23.7079	8.65841	10.7349	11.4932	25.307	29.1097	31.7718	94.2713	125.338	136.865
gene-GAS8	GAS8	76	72	89	37	14	34	130	172	163	1350	1231	1280	83	96	99	18	27	35	148	142	140	674	703	655	19.1979	20.5589	23.2998	8.52108	3.04602	8.09852	32.4232	43.2459	32.5386	298.129	265.29	298.072	20.948	23.8218	22.7872	3.62445	5.46872	7.88748	35.0041	33.3353	36.163	157.665	168.154	177.167
gene-KIF20AL	KIF20AL	5	3	5	9	2	10	12	17	8	107	95	85	13	3	4	4	3	5	13	13	6	23	64	40	1.26302	0.856621	1.30898	2.07269	0.435145	2.38192	2.99291	4.2743	1.59698	23.6294	20.4733	19.7938	3.28102	0.744431	0.920694	0.805433	0.607636	1.12678	3.07468	3.05182	1.54984	5.38025	15.3084	10.8193
gene-PMFBP1	PMFBP1	6	9	13	12	6	3	37	60	60	931	882	983	11	17	10	4	21	9	45	52	35	516	443	357	1.51563	2.56986	3.40334	2.76359	1.30544	0.714576	9.22813	15.0858	11.9774	205.598	190.078	228.91	2.77624	4.21844	2.30174	0.805433	4.25345	2.02821	10.6431	12.2073	9.04076	120.705	105.963	96.5625
gene-PRDM4	PRDM4	13	7	17	3	0	1	36	9	37	505	505	380	11	13	28	2	0	1	25	36	25	197	240	203	3.28385	1.99878	4.45052	0.690898	0	0.238192	8.97872	2.26286	7.38605	111.522	108.832	88.49	2.77624	3.22587	6.44486	0.402717	0	0.225357	5.91285	8.45119	6.45768	46.083	57.4066	54.9081
gene-SPG7	SPG7	72	47	68	48	48	36	88	44	125	273	211	197	76	100	106	72	51	55	89	100	62	149	159	128	18.1875	13.4204	17.8021	11.0544	10.4435	8.57491	21.948	11.0629	24.9529	60.2882	45.4722	45.8751	19.1813	24.8144	24.3984	14.4978	10.3298	12.3946	21.0497	23.4755	16.0151	34.8546	38.0319	34.6219
gene-TEKT3	TEKT3	7	9	3	0	2	0	6	2	3	3565	2857	3324	10	4	4	1	0	1	3	2	2	1241	1067	1333	1.76823	2.56986	0.785385	0	0.435145	0	1.49645	0.502859	0.598869	787.28	615.706	774.055	2.52386	0.992574	0.920694	0.201358	0	0.225357	0.709542	0.469511	0.516615	290.299	255.22	360.554
gene-ACSF3	ACSF3	40	30	40	22	29	20	23	29	29	23	25	13	43	38	32	9	20	21	24	26	28	62	50	39	10.1042	8.56621	10.4718	5.06659	6.30961	4.76384	5.73641	7.29145	5.78907	5.07923	5.3877	3.02729	10.8526	9.42945	7.36556	1.81223	4.05091	4.73249	5.67634	6.10364	7.2326	14.5033	11.9597	10.5488
gene-C18H17orf62	C18H17orf62	211	205	335	20	29	70	109	145	326	62	70	116	368	251	193	36	22	37	233	206	284	209	155	179	53.2995	58.5357	87.7013	4.60599	6.30961	16.6734	27.1856	36.4573	65.0771	13.6918	15.0856	27.0127	92.878	62.284	44.4235	7.2489	4.456	8.3382	55.1078	48.3596	73.3593	48.8901	37.0751	48.4165
gene-C1H12ORF73	C1H12ORF73	236	254	279	168	143	166	217	269	255	104	76	79	290	308	381	118	167	148	251	205	183	224	214	170	59.6146	72.5272	73.0408	38.6903	31.1129	39.5399	54.1218	67.6345	50.9039	22.9669	16.3786	18.3966	73.1919	76.4282	87.6961	23.7603	33.8251	33.3528	59.365	48.1248	47.2702	52.3989	51.1876	45.9822
gene-CD7	CD7	18	5	59	247	266	490	187	85	116	24	9	11	36	47	18	115	116	126	133	157	101	36	44	42	4.54688	1.4277	15.4459	56.884	57.8743	116.714	46.6395	21.3715	23.1563	5.30006	1.93957	2.56155	9.08589	11.6627	4.14312	23.1562	23.4953	28.3949	31.4564	36.8566	26.089	8.42126	10.5246	11.3603
gene-CDH3	CDH3	24	6	14	1	4	0	186	51	266	7	5	7	11	10	9	10	0	0	176	220	120	29	23	14	6.0625	1.71324	3.66513	0.230299	0.870291	0	46.3901	12.8229	53.0997	1.54585	1.07754	1.63008	2.77624	2.48144	2.07156	2.01358	0	0	41.6265	51.6462	30.9969	6.78379	5.50147	3.78677
gene-CDT1	CDT1	3	2	2	5	1	3	6	5	6	63	55	26	1	7	4	2	1	2	4	11	2	106	101	81	0.757813	0.57108	0.52359	1.1515	0.217573	0.714576	1.49645	1.25715	1.19774	13.9127	11.8529	6.05458	0.252386	1.737	0.920694	0.402717	0.202545	0.450713	0.946056	2.58231	0.516615	24.7959	24.1586	21.9091
gene-DTYMK	DTYMK	237	206	267	103	81	112	199	220	253	105	85	82	192	155	132	36	57	66	216	244	180	197	148	136	59.8672	58.8213	69.8993	23.7208	17.6234	26.6775	49.6324	55.3145	50.5046	23.1878	18.3182	19.0952	48.4581	38.4622	30.3829	7.2489	11.5451	14.8735	51.087	57.2803	46.4953	46.083	35.4008	36.7857
gene-FAM18B1	FAM18B1	1015	1007	787	464	296	461	577	702	660	444	415	364	1039	760	765	536	425	426	650	540	584	781	669	657	256.393	287.539	206.033	106.859	64.4015	109.806	143.909	176.503	131.751	98.0512	89.4358	84.7641	262.229	188.589	176.083	107.928	86.0818	96.0019	153.734	126.768	150.851	182.694	160.021	177.708
gene-FARP2	FARP2	96	64	81	128	86	65	189	207	222	55	40	49	96	102	84	74	136	73	145	177	160	118	99	76	24.25	18.2746	21.2054	29.4783	18.7112	15.4825	47.1383	52.0459	44.3163	12.146	8.62032	11.4106	24.229	25.3106	19.3346	14.9005	27.5462	16.451	34.2945	41.5517	41.3292	27.603	23.6802	20.5567
gene-GCC2	GCC2	572	507	682	224	178	219	797	735	593	486	427	401	569	664	882	235	243	213	560	701	678	820	732	608	144.49	144.769	178.544	51.5871	38.7279	52.164	198.779	184.801	118.376	107.326	92.0219	93.3803	143.608	164.767	203.013	47.3192	49.2185	48.001	132.448	164.563	175.132	191.817	175.09	164.454
gene-IGF2BP2	IGF2BP2	13	7	11	24	45	35	30	14	40	14	13	5	11	7	12	25	47	38	35	60	31	32	40	30	3.28385	1.99878	2.87975	5.52719	9.79077	8.33672	7.48227	3.52001	7.98492	3.0917	2.8016	1.16434	2.77624	1.737	2.76208	5.03396	9.51963	8.56355	8.27799	14.0853	8.00753	7.48556	9.56777	8.1145
gene-MRPL15	MRPL15	209	172	364	302	235	299	282	296	308	314	250	295	364	448	536	397	191	144	326	187	251	684	467	514	52.7943	49.1129	95.2934	69.5504	51.1296	71.2194	70.3333	74.4231	61.4839	69.3425	53.877	68.6962	91.8685	111.168	123.373	79.9393	38.6862	32.4514	77.1036	43.8992	64.8351	160.004	111.704	139.028
gene-RNF168	RNF168	77	91	99	53	66	65	88	83	104	235	177	149	94	112	90	42	50	36	86	84	103	337	300	279	19.4505	25.9842	25.9177	12.2059	14.3598	15.4825	21.948	20.8686	20.7608	51.8965	38.1449	34.6974	23.7243	27.7921	20.7156	8.45705	10.1273	8.11284	20.3402	19.7194	26.6057	78.8323	71.7583	75.4648
gene-ST6GAL1	ST6GAL1	510	277	514	1389	1759	2124	88	158	170	187	174	190	596	664	506	1757	2303	2272	164	133	115	433	275	276	128.828	79.0946	134.563	319.886	382.71	505.92	21.948	39.7259	33.9359	41.2963	37.4984	44.245	150.422	164.767	116.468	353.787	466.462	512.01	38.7883	31.2225	29.7053	101.289	65.7784	74.6534
gene-TMEM68L	TMEM68L	33	9	26	0	1	2	85	52	42	20	14	28	15	14	5	0	5	1	43	34	21	70	63	47	8.33594	2.56986	6.80667	0	0.217573	0.476384	21.1998	13.0743	8.38417	4.41672	3.01711	6.52032	3.78579	3.47401	1.15087	0	1.01273	0.225357	10.1701	7.98168	5.42445	16.3747	15.0692	12.7127
gene-TRAPPC2L	TRAPPC2L	1075	785	945	366	232	451	980	1109	1184	614	599	604	1127	1089	1366	366	350	368	1057	854	846	1062	983	965	271.55	224.149	247.396	84.2896	50.4769	107.425	244.421	278.835	236.354	135.593	129.089	140.653	284.439	270.228	314.417	73.6972	70.8909	82.9312	249.995	200.481	218.528	248.427	235.128	261.016
gene-USP43	USP43	3	2	4	0	0	1	6	3	11	26	14	24	4	6	3	0	2	1	11	19	11	94	105	75	0.757813	0.57108	1.04718	0	0	0.238192	1.49645	0.754288	2.19585	5.74173	3.01711	5.58884	1.00954	1.48886	0.690521	0	0.405091	0.225357	2.60165	4.46035	2.84138	21.9888	25.1154	20.2862
gene-XKR4	XKR4	35	21	56	13	18	9	27	13	32	17	17	7	29	65	66	8	16	11	24	31	19	49	62	25	8.84115	5.99634	14.6605	2.99389	3.91631	2.14373	6.73404	3.26858	6.38794	3.75421	3.66364	1.63008	7.31919	16.1293	15.1915	1.61087	3.24073	2.47892	5.67634	7.27741	4.90784	11.4623	14.83	6.76208
gene-ZFPM1	ZFPM1	5	0	11	19	20	11	5	4	7	2	2	2	3	4	1	15	5	6	3	14	6	11	16	12	1.26302	0	2.87975	4.37569	4.35145	2.62011	1.24705	1.00572	1.39736	0.441672	0.431016	0.465737	0.757158	0.992574	0.230174	3.02038	1.01273	1.35214	0.709542	3.28657	1.54984	2.57316	3.82711	3.2458
[truncated: 24 more columns]

## Sheet: DEGs in liver
#ID	gene_name		H-HYP-1_Count	H-HYP-2_Count	H-HYP-3_Count	H-LIVE-1_Count	H-LIVE-2_Count	H-LIVE-3_Count	H-PIT-1_Count	H-PIT-2_Count	H-PIT-3_Count	H-TES-1_Count	H-TES-2_Count	H-TES-3_Count	L-HYP-1_Count	L-HYP-2_Count	L-HYP-3_Count	L-LIVE-1_Count	L-LIVE-2_Count	L-LIVE-3_Count	L-PIT-1_Count	L-PIT-2_Count	L-PIT-3_Count	L-TES-1_Count	L-TES-2_Count	L-TES-3_Count	H-HYP-1_CPM	H-HYP-2_CPM	H-HYP-3_CPM	H-LIVE-1_CPM	H-LIVE-2_CPM	H-LIVE-3_CPM	H-PIT-1_CPM	H-PIT-2_CPM	H-PIT-3_CPM	H-TES-1_CPM	H-TES-2_CPM	H-TES-3_CPM	L-HYP-1_CPM	L-HYP-2_CPM	L-HYP-3_CPM	L-LIVE-1_CPM	L-LIVE-2_CPM	L-LIVE-3_CPM	L-PIT-1_CPM	L-PIT-2_CPM	L-PIT-3_CPM	L-TES-1_CPM	L-TES-2_CPM
gene-CD7	CD7	1	18	5	59	247	266	490	187	85	116	24	9	11	36	47	18	115	116	126	133	157	101	36	44	42	4.54688	1.4277	15.4459	56.884	57.8743	116.714	46.6395	21.3715	23.1563	5.30006	1.93957	2.56155	9.08589	11.6627	4.14312	23.1562	23.4953	28.3949	31.4564	36.8566	26.089	8.42126	10.5246
[truncated: 25 more columns]

## Sheet: DEGs in HYP
#ID	gene_name		H-HYP-1_Count	H-HYP-2_Count	H-HYP-3_Count	H-LIVE-1_Count	H-LIVE-2_Count	H-LIVE-3_Count	H-PIT-1_Count	H-PIT-2_Count	H-PIT-3_Count	H-TES-1_Count	H-TES-2_Count	H-TES-3_Count	L-HYP-1_Count	L-HYP-2_Count	L-HYP-3_Count	L-LIVE-1_Count	L-LIVE-2_Count	L-LIVE-3_Count	L-PIT-1_Count	L-PIT-2_Count	L-PIT-3_Count	L-TES-1_Count	L-TES-2_Count	L-TES-3_Count	H-HYP-1_CPM	H-HYP-2_CPM	H-HYP-3_CPM	H-LIVE-1_CPM	H-LIVE-2_CPM	H-LIVE-3_CPM	H-PIT-1_CPM	H-PIT-2_CPM	H-PIT-3_CPM	H-TES-1_CPM	H-TES-2_CPM	H-TES-3_CPM	L-HYP-1_CPM	L-HYP-2_CPM	L-HYP-3_CPM	L-LIVE-1_CPM	L-LIVE-2_CPM	L-LIVE-3_CPM	L-PIT-1_CPM	L-PIT-2_CPM	L-PIT-3_CPM	L-TES-1_CPM	L-TES-2_CPM
gene-MAML2	MAML2	1	59	112	71	3	5	7	37	26	60	9	8	9	35	33	24	30	6	6	35	79	62	20	23	10	14.9036	31.9805	18.5874	0.690898	1.08786	1.66734	9.22813	6.53717	11.9774	1.98752	1.72406	2.09582	8.83351	8.18874	5.52417	6.04075	1.21527	1.35214	8.27799	18.5457	16.0151	4.67848	5.50147
gene-PTTG1IP-2	PTTG1IP	1	177	275	212	30	20	14	105	40	118	21	33	29	142	127	117	19	28	14	100	146	78	38	37	40	44.7109	78.5236	55.5005	6.90898	4.35145	3.33469	26.1879	10.0572	23.5555	4.63756	7.11177	6.75319	35.8388	31.5142	26.9303	3.82581	5.67127	3.15499	23.6514	34.2743	20.148	8.8891	8.85019
gene-OPRK1	OPRK1	1	2	8	11	0	0	0	0	0	12	0	0	0	24	25	30	0	0	0	0	6	10	0	0	0	0.505208	2.28432	2.87975	0	0	0	0	0	2.39548	0	0	0	6.05726	6.20359	6.90521	0	0	0	0	1.40853	2.58307	0	0
gene-SYN3	SYN3	1	39	19	120	1	2	1	33	48	38	26	28	42	85	162	243	0	1	2	37	39	28	14	19	22	9.85156	5.42526	31.4154	0.230299	0.435145	0.238192	8.2305	12.0686	7.58568	5.74173	6.03423	9.78048	21.4528	40.1992	55.9322	0	0.202545	0.450713	8.75102	9.15546	7.2326	3.27493	4.54469
gene-PENK	PENK	1	27	6	15	0	0	0	4	7	20	98	54	68	19	71	100	0	0	0	19	8	4	49	73	63	6.82031	1.71324	3.92693	0	0	0	0.997636	1.76001	3.99246	21.6419	11.6374	15.8351	4.79533	17.6182	23.0174	0	0	0	4.49377	1.87804	1.03323	11.4623	17.4612
gene-FGF12	FGF12	1	63	47	129	0	0	1	36	24	40	12	38	25	149	156	382	0	0	0	27	57	55	23	8	2	15.9141	13.4204	33.7716	0	0	0.238192	8.97872	6.03431	7.98492	2.65003	8.18931	5.82171	37.6055	38.7104	87.9263	0	0	0	6.38588	13.3811	14.2069	5.38025	1.91355
gene-ATP6V1H	ATP6V1H	1	517	412	746	87	58	106	370	404	396	572	472	487	1046	1226	1754	123	101	79	317	293	352	601	603	588	130.596	117.643	195.299	20.0361	12.6192	25.2483	92.2813	101.577	79.0507	126.318	101.72	113.407	263.996	304.224	403.724	24.7671	20.4571	17.8032	74.9749	68.7833	90.9242	140.588	144.234
gene-MRPL15	MRPL15	1	209	172	364	302	235	299	282	296	308	314	250	295	364	448	536	397	191	144	326	187	251	684	467	514	52.7943	49.1129	95.2934	69.5504	51.1296	71.2194	70.3333	74.4231	61.4839	69.3425	53.877	68.6962	91.8685	111.168	123.373	79.9393	38.6862	32.4514	77.1036	43.8992	64.8351	160.004	111.704
[truncated: 25 more columns]

## Sheet: DEGs in PIT
#ID	gene_name		H-HYP-1_Count	H-HYP-2_Count	H-HYP-3_Count	H-LIVE-1_Count	H-LIVE-2_Count	H-LIVE-3_Count	H-PIT-1_Count	H-PIT-2_Count	H-PIT-3_Count	H-TES-1_Count	H-TES-2_Count	H-TES-3_Count	L-HYP-1_Count	L-HYP-2_Count	L-HYP-3_Count	L-LIVE-1_Count	L-LIVE-2_Count	L-LIVE-3_Count	L-PIT-1_Count	L-PIT-2_Count	L-PIT-3_Count	L-TES-1_Count	L-TES-2_Count	L-TES-3_Count	H-HYP-1_CPM	H-HYP-2_CPM	H-HYP-3_CPM	H-LIVE-1_CPM	H-LIVE-2_CPM	H-LIVE-3_CPM	H-PIT-1_CPM	H-PIT-2_CPM	H-PIT-3_CPM	H-TES-1_CPM	H-TES-2_CPM	H-TES-3_CPM	L-HYP-1_CPM	L-HYP-2_CPM	L-HYP-3_CPM	L-LIVE-1_CPM	L-LIVE-2_CPM	L-LIVE-3_CPM	L-PIT-1_CPM	L-PIT-2_CPM	L-PIT-3_CPM	L-TES-1_CPM	L-TES-2_CPM
gene-WDR45B	WDR45B	1	54	49	145	45	25	32	40	23	54	163	234	240	53	28	89	36	64	67	45	107	132	227	147	235	13.6406	13.9915	37.9603	10.3635	5.43932	7.62214	9.97636	5.78288	10.7796	35.9963	50.4289	55.8884	13.3765	6.94802	20.4854	7.2489	12.9629	15.0989	10.6431	25.1188	34.0966	53.1007	35.1616
[truncated: 25 more columns]

## Sheet: 4 Proteins in TES
#ID	H-TES-1	H-TES-2	H-TES-3	L-TES-1	L-TES-2	L-TES-3	log2FC	pvalue	regulated
ONT.30993.1	313.121	217.898	290.107	65.5	87.5249	65.9393	-1.90691	0.0152573	down	CDK10
ONT.31000.9	141.154	147.912	153.15	93	92.2504	93.9813	-0.66329	0.00348422	down	GAS8
ONT.36147.5	140.218	149.183	159.94	100.6	98.5168	95.4037	-0.60944	0.008439	down	CFAP52
ONT.36153.15	91.3965	90.4201	107.497	54.6	55.4735	53.1375	-0.8259	0.015781	down	TEKT3
